# Supplementary material for: SBMDb: first whole genome putative microsatellite DNA marker database of sugarbeet for bioenergy and industrial applications
Source: Database (Oxford). 2015 Dec 7;2015:bav111. doi: 10.1093/database/bav111 (PMC4672366; doi:10.1093/database/bav111)
Supplement: Supplementary Data [file supp_bav111_SupplementaryTable.xlsx]

## Sheet: Sheet1
Sl No.	Chromosome No.	STR Type	Forward Primer	Reverse Primer	Genotype Product Size
					KWS2320	DH1440	STR06A6001	SynMono	SynTilling
1	chr1	(GTT)8	TGAAATTCGCGAGATGATGA	TGTGTTTGGAAGGAAGGAGG	239	221	201	241	267
2	chr1	(ATG)10	CCACCTTCTGGTTAGGGACA	AGTTGCAAACAGGGAGGAGA	227	291	224	221	220
3	chr1	(AG)8	AGGTTTGGGTGGTATTTCCC	CCAATCAGATGCTCCCAAAT	208	219	183	222	213
4	chr1	(TA)19	CCATACCCTGTGTAATCCCG	GATTCCTCAAGCCCATTTGA	275	265	193	180	169
5	chr1	(AG)8	CGGCAGCAAATACAACCATA	AACCTCTGAACCTTCCTCCG	275	272	215	236	275
6	chr1	(TAGTT)35	CCAGTCTTTGTGGTAGGATGAG	CTCCGTCACTAGCTAGCTTCAA	280	160	140	280	269
7	chr1	(AG)12	TATGGCGAAGGCGTTATTTC	ATGAATAAGGACGCGACGAC	252	222	243	252	238
8	chr1	(TC)8	TAACAGCTTTTTAGGCGGGA	CCATGTAATCAAGGTTTGAGCA	237	223	213	230	237
9	chr1	(CA)9	AGAGTCGTTTTACGCAGTTGA	TAACTCCTGGTCGGGTCATC	229	263	257	227	229
10	chr1	(TC)8	CCAATCAGATGCTCCCAAAT	AGGTTTGGGTGGTATTTCCC	225	225	221	202	223
11	chr1	(GAA)31	GGTTAATGGAAGGTCGGACA	TTTGAGGTTCCACATGACCA	261	261	304	213	222
12	chr1	(AAT)17	AAATGACTCAATTTTACGATTCAAAA	GCCATTGGATCAACAAGGTT	267	261	260	267	217
13	chr1	(TA)15	ACGGGTTAATGGGTGACAGA	GCATAAATGCTCACCCGAAT	197	216	316	210	197
14	chr1	(GA)12	CGCTGATTTCATCAAGGGAT	CACTGACCCCCTCACAACTT	182	172	174	170	182
15	chr1	(CAT)9	ATTCCTTGGCAGCTCAGAGA	CGCTGCTTGTGCTTACTACG	160	154	156	160	151
16	chr1	(TA)13	CATTGGTTGCTTGCTTGAGA	TTCGGCAGAGTCTCCTTTGT	139	141	116	120	139
17	chr1	(AT)10	GCCAATTCAACTTCGGGTAA	CCTTATATTTATCGCACACACACA	148	129	139	148	125
18	chr1	(TAT)21	GCCTACTGACGTTCAATTCCC	CAAAAATACAAAAATTAGCGAAAGC	275	273	215	215	240
19	chr1	(AT)19	TTAACCTTGGACGTTCTGCC	CCAAGGCGAAACTCAGAAAA	248	225	232	222	222
20	chr1	(AG)8	CTCTGGAGGTTTGGGTGGTA	GCTCCCAAATTAGGGTGACA	218	213	215	196	215
21	chr1	(TA)13	TGACGGATTCGGGTGATAAT	GCCCAACAACATAAAACCCA	146	120	121	123	120
22	chr1	(ATA)9	CTCAGCAAGTTCAGGCCATT	GTTTTGCTTGTCGGTCCATT	262	252	254	252	262
23	chr1	(GA)8	GCGCACAAAGGAGAAGAGAG	GAATCGAAAGCCCAAAAGTG	257	257	219	259	259
24	chr1	(AT)7	CGCACGCAATACTCTACCAC	CACCCCGAAATTTCTCTGAA	279	266	266	279	257
25	chr1	(AG)12	AAGCGCTTCAGAGAGTTTGG	TGCTAATTACCATCTGCCCC	258	253	258	253	255
26	chr1	(CT)11	TGGTCGCCTTCATTCATACA	TACATTCACCATGGCCTCCT	255	253	251	255	253
27	chr1	(AT)9	CACATTACACACTCGGCACA	TTCTCTGAAATTTTCGCGTG	250	247	244	247	250
28	chr1	(ATA)18	AGTGGTGGGTGGTTGATGTT	CCGTATTCCACATTTAAGCCA	278	238	241	278	241
29	chr1	(ATG)8	CACCTTCTGGTTAGGGACGA	GTTGCAAACAGGGAGGAGAG	222	222	191	225	225
30	chr1	(AAC)10	CCACCACAAACTCATCAACG	AAAAATGCCATGGTTTGGAA	197	194	197	203	203
31	chr1	(AT)6	AACCATCCTTAAAACATATAAAACG	TAAACAATTTCGGTCATCATGT	194	195	148	194	195
32	chr1	(CTGAGC)13	TTGTCAGATGAGCAACCTGC	CTTGCCTGAGCTTTACCCAC	207	177	207	183	183
33	chr1	(TA)13	CCGTAGGGTATGGGTAGGGT	AGCCGCACTCTCACAGTTTT	263	234	263	263	305
34	chr1	(TA)22	CATTCTCATCGAATCCCGAC	ACACTTGAGAAAAGCGGGAA	238	171	238	238	296
35	chr1	(ATT)15	CATGGGAAGTGTCGCCTAAT	AACCTCCCACCCACCTAAAC	274	274	274	284	281
36	chr1	(AT)25	TGAAGTGTGCCTTTGTCTTTT	TGCTTGAAAAGTTAGTTGATTTATGA	280	222	280	250	280
37	chr1	(AAT)36	GCCTCAACAACAGTGATAATAGTC	CGATGTACGATATGACAACGA	280	226	280	172	280
38	chr1	(CCA)8	TGCTTCGTTAGTGGCATTTG	TATTGCCACCATTATCGCTG	279	282	263	279	279
39	chr1	(AAT)17	ATATTTTGGGACGGAGGGAG	TGGGTGCTTAGATGTTGTCG	275	269	275	128	275
40	chr1	(TA)11	ATGGGAGTCGATTCTAGCGA	GTTTTCCAGCCCAAGATGAA	239	265	239	239	269
41	chr1	(CT)14	AATGCTCAGGGTGCCTACAT	AGTCCCAAAACGGGGACTAT	178	178	222	178	266
42	chr1	(AT)34	ATGTGGCGCTGTTTCTTGAT	TCAAAACACACCCCTAAGACAA	265	174	160	265	265
43	chr1	(TA)9	AGTTGTGTCGGTGGTCTCGT	TCACTTGGTTCGGTCTCCTC	263	279	256	263	263
44	chr1	(GT)9	GCAATTAACTGAGCTGCTTGG	GCATTAGGGGCAGTTAACGA	262	262	235	276	262
45	chr1	(AT)9	AACCGGAATTGCTTATTCAAAA	ATCCTGACAATGGTGGAAGC	258	258	252	256	258
46	chr1	(GT)8	GACATCATCCCCCATCAGTC	CCTGCCCTAAAAATCCCACT	246	242	208	246	246
47	chr1	(TG)10	GAGAGCCAATTCACACAAAGG	ACCCAAGCGTTTCAGGTAGA	244	244	229	270	244
48	chr1	(AT)8	GTGGGTCCTTACTGGGTCCT	TGAGTTTTGATTTTGTGAACTCG	242	237	242	242	236
49	chr1	(AT)8	AAAAGAAATTGAGTTTGACTATGCAAT	AAACCCGACTTTTGCTTCCT	230	224	193	230	230
50	chr1	(TG)11	CATATCGGAGTGGCGAAGAT	CTCATCAAGGCCATGGAAAT	228	225	224	228	228
51	chr1	(AT)20	TGAAAGTCATGCCCACAATC	CCATCATCCTGTCATTGCTG	205	171	195	205	205
52	chr1	(AG)8	AACCTTCGGTGTAACATGCAC	TTTCAAAAACCAATCAAACTAAAAA	209	209	203	209	204
53	chr1	(TA)19	TTTCCCTCCTTTTCACATGG	TGAAGTTATCCTAAAACAGGCAAA	201	280	201	199	201
54	chr1	(CT)8	TTCCTCCTCTCTTTCCTCTCC	CAACAAGGAGAACGACCCAT	201	201	155	194	201
55	chr1	(TA)9	TGCTTAGAAACTGCGTGCAT	CCTATATATGTCATAGGGCGGA	180	180	140	180	182
56	chr1	(AGA)36	TGAAGGGAATCCGATTGAAG	CCATGTCAGCTTCATCCTCA	182	182	128	119	182
57	chr1	(CT)11	TTTTATTTCACGAGGCCCAC	TGGTGTTGAGCTGCTACTGC	167	147	167	167	171
58	chr1	(ATC)15	GTGTTGCTTTTTGTCCAACG	ATTCTTGCCTTCACTGGACC	250	247	221	221	247
59	chr1	(AT)8	CACATTGCGCATATAACCAG	CTTGCATGCCGATTAGTGAG	209	203	203	203	207
60	chr1	(AT)13	ATTGCGGAACAACTAAACGG	GGAAAACCCAAAAGGGAAAA	280	280	273	273	280
61	chr1	(TTG)8	CGTCATCCTCTTTCCATCGT	TTCCCAAACCAGAAACCAAA	277	277	263	263	277
62	chr1	(CT)6	TGAATCTGATAAATGTATAACTCCTGA	CATTGTGGAGTGGGTCTGTG	274	276	274	274	276
63	chr1	(TTG)6	CCTGCAACTCTTGTTGACCA	CTTCACATCCATGGAAACCC	272	269	272	269	272
64	chr1	(CA)10	TTCAATATGGTCCAGGAGGC	AAATTGCATGTCGAAGGAGG	271	269	269	271	271
65	chr1	(CT)8	TTCGAATTTGGGGACTTTTG	AATTAAGCCATCTGCGAACG	258	256	258	258	256
66	chr1	(AC)10	AGTCCCACAAAGCATGAAGG	CAAATTTGCGTCGCTCACTA	247	247	247	255	255
67	chr1	(ATA)15	TACACTTTAACCACGCCGGA	GCATGTGTTCCCAAAACTGA	271	248	271	271	248
68	chr1	(AT)10	CCCCTCCTTCTAGTGTTCCC	TCAACATTGGGTTGTTGGAA	248	269	248	269	248
69	chr1	(GA)8	GGTGCAGCAACTTCTGACAA	AATCCCATCCCACTACCCTC	248	238	248	238	248
70	chr1	(CT)6	TCCCACTCTGACACTCTCCC	CCATCGGTGAAAATGAGCTT	247	247	245	245	247
71	chr1	(AT)13	CGGAACGGAATGTGGTAATC	AGACGTGAAAGTTTGTGGGG	243	241	241	243	243
72	chr1	(AG)8	GGGAAAGTTAAGAGGAGGCG	ACAGTGTTTTGCCCCAGATT	242	240	240	242	242
73	chr1	(AG)8	GTGCTGGAAACTGCACAAGA	CCCTACACGTGTCGAAGGAT	242	242	238	242	238
74	chr1	(TTAG)6	GTGCGTGCCTTTCTGTGTAA	CCTTCACTAATTGAAACATTCCC	224	224	224	220	220
75	chr1	(AT)9	GCCTAAAACATTCTTGCGGA	CTCTATCCCCATTTCCCACC	214	214	214	213	213
76	chr1	(AT)14	GCTGTGAAGGCAAGAAAAGG	GATTTTTGGTGGTCTGGGTG	210	202	210	210	202
77	chr1	(TA)6	CATTGGCTAGATGGCTGGTC	GTCACCCTTCCCCATCCTAT	172	172	168	168	172
78	chr1	(TCT)14	ACCGGAAAACAAAATCCTCC	TTTTGAATAACTCCGCCCAC	172	172	139	139	172
79	chr1	(AT)10	TGATGGTGGAAAGAGGGTTT	CTTCCTCCCCATCCATGATA	156	156	156	151	151
80	chr1	(CATGAC)5	CAAGTGTTCAACCATGGCAC	AAATATTTGCTCCAAGGCCC	151	145	151	145	151
81	chr1	(TC)9	TCCTCGGGACTAAGGCACTA	GAGGAATGCCACAGTAACCAA	115	117	115	115	117
82	chr1	(TC)9	GCCACGTGAGTCTTGAATGA	GCAGATTCCAAACTTTTGCC	269	269	269	269	279
83	chr1	(AT)10	ACCGATTTACAATCGCATCA	TTGTGAATTGGGATTGTTGTG	276	276	276	276	272
84	chr1	(AT)9	TCGTTCAAAAAGAAAGATAGAGAGAA	AAAAGAAGAAGACCGACGCC	272	272	272	272	270
85	chr1	(TA)13	AAAATAAGGATTGAAGGTTGACAT	TTCTGCGAAAAGTTCTGGCT	273	273	273	273	269
86	chr1	(AT)21	TTGGCAAGGGGATTTATGAG	TTAAGGGTTGTTTTCAGCGG	278	278	278	278	264
87	chr1	(TC)8	TCCTCCTCAACCGCATAATC	TGTGAGATTGAATTGGGGGT	252	252	252	252	256
88	chr1	(AT)14	AGCAGCACAATCTCAGACCTC	AGGCTGGTGCTTAGTCGATG	245	245	245	245	252
89	chr1	(GA)8	CACCAACGCACAAGAAGAGA	GTTCTTTTGCTCGACGAACC	175	175	175	175	234
90	chr1	(AG)6	TGGTGTTGTATTAAGGCCCTC	TGAGCAAAAAGGCTGGTTTT	220	220	220	220	222
91	chr1	(TA)9	TGCATTAATGTTGGGTCTATGC	TCCTTGATGTGGGAAGATGA	223	223	223	223	218
92	chr1	(GA)8	AAGATTAATGTATGCGGCGG	TATAAATACGCCTCGTCGGC	215	215	215	215	217
93	chr1	(GT)16	GCTTGATAGATATGAATTTTGGGAA	AAGCACCAAAAATTGCCGTA	207	207	207	207	209
94	chr1	(CTCA)18	ACGCAGCCCTTCACTTTAGA	TGGTTGAATTAGGGCTCTGG	232	232	232	232	208
95	chr1	(CA)16	GGTGCCTACAACGACTGACC	TCAGTGCTTCCAACCTCCTT	202	202	202	202	204
96	chr1	(GA)12	CCCTGAATTGTGTTTGCTGA	CCCACTCTATGATTGCCTTAGC	195	195	195	195	191
97	chr1	(TAT)9	GCAAATGAGGGAAAAATATCCT	TTGAAAATAGAGGGAGTGCTGA	268	268	268	268	186
98	chr1	(AT)10	TCAGTTGAATCCAATCAGGGA	GAAACAAAGGGAGTATGAGTTATCA	237	237	237	237	186
99	chr1	(GA)9	GGAGATGCGAGAGAGTGAGG	CGGCCCAATTAGGGTTTTAT	187	187	187	187	186
100	chr1	(CT)11	TCGCGAAATGAATCTTGTCA	GAGAAGGGACATGGAAACCA	187	187	187	187	182
101	chr1	(AGA)5	ACCCCCAATTCAATCTCACA	CCATGAAAATGGACCTGCTT	178	178	178	178	181
102	chr1	(AT)20	GCATGACACGTGACAAAACA	GTTGGAAGCTAGCCATGACA	241	241	241	241	177
103	chr1	(TA)8	TTTTTCTTCACCCCATCCAC	CAGACCATGTCACTCGTGCT	169	169	169	169	175
104	chr1	(AT)9	GATCTTCATTCAGACGGGGA	CCCGATACACTCGTGCTTCT	176	176	176	176	167
105	chr1	(TC)8	CAGAAACCGCAGCAATATCA	GAGAGAGAGAACTCCGTGCG	168	168	168	168	159
106	chr1	(TA)15	AATTAGGGGGTTGTTTTGGC	GTGGAAGTTTCGTCAAGGGA	195	195	195	195	157
107	chr1	(GA)17	CATGCCATGAGAATAGGTCA	CCCAACATCAAAGTCAAGCA	163	163	163	163	156
108	chr1	(TA)8	TTATCAACCTGAACTCCCGC	TGAGCGATCCATCAACATTT	280	280	280	280	154
109	chr1	(ATA)15	AGCTTTGACAGAAGTGCATCC	TGGGATGGAGGGAGTAAATG	193	193	193	193	141
110	chr1	(TC)6	ACCATTTTCATTTTCCCGGT	TCGGGACCCACAACTGTATT	116	116	116	116	118
111	chr1	(TA)12	CACCCCGAAATTTCTCTGAA	TATACACTCGGCACACGCA	275	262	262	261	262
112	chr1	(TA)10	CGAGCTTTTTGTCCCAGGTA	CGTCTATCAAACAATGCCACA	267	267	264	264	264
113	chr1	(AT)8	TGAAATTTTTGACCCAACCC	ATCGATCATCTGGAAGTGGC	248	247	247	248	247
114	chr1	(CT)12	CATGTCATGAATTGAAGCCG	GTGATCGCAAGCTTTGTTGA	249	249	247	247	247
115	chr1	(TA)11	GATGGGAGGCAATGAGTGTT	ATCCGCCACTACAAACTTGG	236	235	235	236	235
116	chr1	(TA)8	TAGAACCGTTTGGATGGTGC	AGCCCTTGGGCTGACTTAAT	207	217	207	217	217
117	chr1	(ACTGA)8	TTAGGGCATGTTCTCTTCGG	TCGTTTCGTACCTTTGAGGC	280	280	280	291	280
118	chr1	(ACA)10	CTCCAAGCGTTCGTTTGATT	GCATTCATCTGGTCATCCCT	280	298	280	280	280
119	chr1	(AT)8	TCACTTTTTGCCATCTCATGT	TTGCTTGTTGGAATGTTTTGA	280	282	280	280	280
120	chr1	(AT)8	CCACTTCCATCCATGAACCT	GTGAGCATAATCCCCCGTAA	280	280	242	280	280
121	chr1	(AG)14	TGGAATCTAACCATGTGCCA	CATCACTCTTCCTTTTCCAGG	280	274	280	280	280
122	chr1	(TTA)32	TTTTGAGGGGAGCCAAATTA	AGCGTCAAGCACTCCTCATA	280	226	280	280	280
123	chr1	(AT)8	CGTCTGCTGATCGTTTATGG	CCTTATTTTCTAGCAAGCGGA	280	280	280	161	280
124	chr1	(ATTAT)23	TTCCATGAAACGAAGATGGA	GGGTGGGAAAACCAATGTAA	279	224	279	279	279
125	chr1	(AAT)15	GACGATCAATTTCATGGTTTATT	TCCCCCTTGACTTATATAATAGAGATT	279	279	279	185	279
126	chr1	(ATAAG)15	TTCCGTTTAAGGGTGTTTTCA	CGATCCGTTTGATTCAACTT	277	277	277	303	277
127	chr1	(CA)8	AATCGGTGAACAACTCGGAC	CTTTTTGGGTTTGGGGTAGG	277	277	268	277	277
128	chr1	(ATC)52	TTTGAGATGTCGAATGTGAATTA	TTGGCCAAATACCGATCAAT	276	276	156	276	276
129	chr1	(AT)9	GAGCCTTTCGGTTTTTGTTG	GGCTTCCAGAAGATGCAAAG	276	272	276	276	276
130	chr1	(AT)24	GCTTGGACTTGTTTGATCTGC	TTGACAGTTGAGGAGAATTTCG	275	247	275	275	275
131	chr1	(TA)14	ATCGCAACGTTACAAAGGCT	TGCCGAGTGTAAAATGTGGT	274	299	274	274	274
132	chr1	(GA)9	CACACTTGCCAATAATCCCA	GTATTTTGCTCTCCTGCCCA	274	272	274	274	274
133	chr1	(TC)22	TTCATCATCAAAAATAACGACACA	GCGTGATGCCTTGAGAGAAT	273	273	247	273	273
134	chr1	(AT)8	TGAAACATGCATCCTTGTGC	CAAGGGATGGATGAATTTGG	273	273	238	273	273
135	chr1	(AT)22	CCCAAAATATTTGATCCTCCAA	GGGGTAGGGTGGGAGAAATA	273	273	233	273	273
136	chr1	(CT)6	GGGCTGTTGATTTTGATCGT	AGAAATCAGAAGGAGGCCGT	273	272	273	273	273
137	chr1	(TC)10	AAAAATCTGATGCCGTTTGG	AGAGCACCGACGAAGTAGGA	271	271	236	271	271
138	chr1	(TA)9	TCTAACTAGAACCGGTTTCTTTAAAAT	TCCCACTTTAGGTAAATTTTGTTCA	271	270	271	271	271
139	chr1	(TG)6	GCATCGGTCCATTCGTTATT	AGAGTGGTTTTACGCATTTGA	270	270	230	270	270
140	chr1	(TA)8	GAGTCGAGTCGAGCAAGTCA	TCGAACTCGAACTCGTTTCA	270	253	270	270	270
141	chr1	(TA)11	GGGAGCAAAAGCCATCAATA	CTGGATTTCAGCGGATCCTA	267	269	267	267	267
142	chr1	(TC)8	TCCTTCAATGGCTCCTGATT	CTCACATTGCAGTCGGAAGA	267	267	267	266	267
143	chr1	(AT)23	TGCTTTCTGTTTTCAAGGGG	TTGATGGGTACATGCCAGAA	266	266	240	266	266
144	chr1	(AG)10	TTGTAAAGCATGACTTGCCCT	TGGTTGTCAACATAATGGGC	266	266	227	266	266
145	chr1	(TC)11	CCCATTAACCTGCGTGTTTT	TGGAACACGAAATGGAGTGA	265	263	265	265	265
146	chr1	(CT)8	ACTCGTCGGAAAACATGACC	AAAAAGAAGAGGGGCGAGAG	264	264	262	264	264
147	chr1	(AAT)10	TTCTCATTAGGAACACCGGG	ATGGTGATGATGGTGGACCT	264	264	264	191	264
148	chr1	(TTG)14	AGATCATCTCTCGCATCGCT	CCGCAACATTTTAATGCTCA	262	262	262	256	262
149	chr1	(AG)10	CTTTTCTGAGCTCCCTCCCT	CTTTGAGTCGGGCACAGATT	261	261	257	261	261
150	chr1	(GT)12	CAAAAATGACGTGGATGGTG	AATCATAGACCCCCACTCCC	261	251	261	261	261
151	chr1	(AT)12	TGGATTTTATGAGGGGAAGG	GTTGCCCTAAAACAGGCAAA	260	260	258	260	260
152	chr1	(TA)10	GGAGAGATTGTAACACCCCAA	CAGACACGGGCACTACATTG	259	144	259	259	259
153	chr1	(TAT)11	CACCATTCGAACTCCCTAGC	GCTTTGACCACAAATTCCCA	258	258	241	258	258
154	chr1	(AAT)57	ACCGCTCAACTAATTGCACA	TGAAATATATTGACGTGTTGGTTATG	258	258	123	258	258
155	chr1	(CT)12	ACATTAAGGGCCTTTTGGCT	GACGTCCGATTGATGCTTTT	255	247	255	255	255
156	chr1	(AT)21	TCCATATCACATAAGCCGGTC	TTTGTACGATGCCAGTTTGG	254	222	254	254	254
157	chr1	(TAA)8	AAGCTTATGCTTCCTCCACG	CCCTCGACGTTAAATGTTGTT	251	251	245	251	251
158	chr1	(AT)36	TTCTCCCCATTTGAGATGCT	TTGAGCGTCTCTCCTCCTTC	251	251	251	162	251
159	chr1	(TTA)15	GAGAAAGCACCTACAAGCGG	GCTTTTTCTCTCTCCCCCAC	247	247	228	247	247
160	chr1	(ATG)11	GCATTCCCCTTCGAAGTATG	TTGCCAAGAACCGTCTTTCT	247	247	225	247	247
161	chr1	(TA)8	ATGAAGATTTGCAAGTGGGG	ATTCCACGGTTATTGCAGGA	246	246	222	246	246
162	chr1	(TA)9	TGCTTTTTGTTTGTGCTTTTT	CATGTTCAGATTTGTGCCAAG	246	244	246	246	246
163	chr1	(TA)8	TGCGAATGAATCTTAACCACA	AAAGAGCATTCTCATGTGATCTTG	243	241	243	243	243
164	chr1	(TC)13	ACGGGAAGATATGGTCGTTG	CCATGAAGGCAAGTCTTGGT	242	249	242	242	242
165	chr1	(TA)12	TTGGAAGTTCATGTAATCCCCT	TGCGATTTTACCCAGAAACC	242	133	242	242	242
166	chr1	(AT)11	AGTATCCAATGTGCAGGCAA	TGCATACTAGGGACTTTGGTGTT	241	241	241	181	241
167	chr1	(AC)18	GGCTCATAAAATCATTTGGCA	TGTCCAATCTATCGGCGAGT	240	240	224	240	240
168	chr1	(TGA)9	GCTGGATTGTTTAAGTTGGTCC	CCTGCTGCTTCTTTGTCTCC	239	236	239	239	239
169	chr1	(ATT)9	ATGACGATGGACGATGTACG	TCCGTTATCACAAGTTCTTACCAA	238	244	238	238	238
170	chr1	(CA)26	CTCAAACACCGCTCAAGTCA	CTCTGTCTCCTTCCTCACCG	237	237	237	267	237
171	chr1	(TA)19	GCGACCCTTTTGTATGTGGT	TGAAGTTATCCTAAAACAGGCAA	237	314	237	237	237
172	chr1	(ATA)9	TGGCTTCCCTCACTAAGCTC	ATTGTTTGTGCTTTGAGGGC	234	234	225	234	234
173	chr1	(TCC)9	CCTCCATGGAAGAAAAGAGG	TCTTTCCCTTAACACACGCA	234	231	234	234	234
174	chr1	(TC)8	TCTAGTTGCTGGTGGTGTCG	CGCCAATGTCAAAATCAACA	234	230	234	234	234
175	chr1	(AG)10	GTTTGGGTGGTATTTCCCCT	TTAGCCAATCAAATGCTCCC	231	231	231	203	231
176	chr1	(AG)9	TAGAATTAGGGGAGGGGGTG	GCCACATCATGAACCTTGTG	230	230	228	230	230
177	chr1	(TA)10	AGTGTTCCTACGCAGCCTGT	CAACGAGAATGAAACTGCCA	226	223	226	226	226
178	chr1	(TG)9	CGGAGGGTCTCCTAACCTTC	CCAAGTTATGCTTCCGTTCC	220	220	192	220	220
179	chr1	(AGGGTT)10	GGGAAGGGTAGAGGGAGTTG	CGACGTCAGTTTCCGTTAGTC	214	214	208	214	214
180	chr1	(TTG)15	CCAGATGGAACAACACCCTC	CACAAGTATCGTAATTTTGGGG	213	213	207	213	213
181	chr1	(AG)11	CACAACTTGGGGTTACCATTG	TCTTAAACCGGATCGAGTGG	213	213	189	213	213
182	chr1	(GA)11	GTCAAGGTCGGAGAGAGCAG	ATTCCGCACTGGGTAAACAC	209	190	209	209	209
183	chr1	(GA)11	GATCGAGAACTGGGAACTGG	CAAACGATGCCTCTCTCTCC	208	208	204	208	208
184	chr1	(TA)14	GAATCCATCCATCCATCACC	AATTTTTCATCCATCACCCG	208	190	208	208	208
185	chr1	(AAGA)8	CCGACATGGTTACCCCACT	CCTCGAAAAGAAATGTGCAA	198	202	198	198	198
186	chr1	(AG)8	ACTACCACCAAAATCGCCAG	GTTTAAGATGGCGGAACGAA	196	196	295	196	196
187	chr1	(AT)9	ACCGTTCCTCATTTACGCAC	TGACATGTTTTTGCTTTGGG	195	152	195	195	195
188	chr1	(TA)7	TATAAGTCAAGGGGGACCCA	AACCATTTTTCTCATTATATCAAGGTA	195	195	195	194	195
189	chr1	(CA)8	CTTCGGGTGGAAAAGCATAC	AGGACCAACTGTGGAGCAAA	194	194	156	194	194
190	chr1	(TA)16	CAATGGCCCTCTTCCTACAA	GCCATTAAGGTGCTGCATTT	189	189	179	189	189
191	chr1	(TA)8	TGAAATGGCCTTTACTTGCAG	TGACTCCTCCCTTGGAGTGT	188	186	188	188	188
192	chr1	(CA)9	AGATTCAACACTCCCATCCG	TGAATCACAAGGCAAAATGG	185	185	163	185	185
193	chr1	(TC)9	TTTGGTGGCTTTTTCTTTGC	CTCTACCATAGGCAACCCCA	182	182	162	182	182
194	chr1	(TA)10	GTAATTGGTTGGAGCTTGCC	TGGTGCACACTTATGCAAGG	180	180	180	194	180
195	chr1	(CT)9	TTGCTGGTCACTTGAGTTCG	TGGCACTGTTGGTGGTACAT	180	180	179	180	180
196	chr1	(CA)8	TGCAGGATTTACTGTGGACG	TCAGAGAGGTCCCCCTTTTT	167	167	165	167	167
197	chr1	(CAG)11	TCCTTCACAGCATCAGCAAC	CCAAAGCCAGGAAAGTTGAA	162	156	162	162	162
198	chr1	(TA)12	ATCGGAAGTTGGAGTGGTTG	TTGTTCTCCAAGCAAAACCC	160	158	160	160	160
199	chr1	(TA)10	TGGGCTAGATTTTATTGGGC	TTTGTGGTCATTTCAAGCGA	157	174	157	157	157
200	chr1	(TGG)8	AAGGTGGAACGAAGGTGATG	TCTCTCTCCTCCATCCTCCA	156	156	136	156	156
201	chr1	(TA)11	TTGGAATTTGTTTGAGCCGT	CAAGCAAATCCCCAGCTATT	154	154	169	154	154
202	chr1	(AC)7	CCACTCGATCCGGTTTAAGA	TGCTGAAACCCCAACAAAAT	154	154	152	154	154
203	chr1	(TA)9	CCTTATCCATGGACCACACC	ACGATCAAAATCAACAGCCC	150	124	150	150	150
204	chr1	(AT)23	GCTTCCCAAAGCACAACTTT	TCTTCCATTGCATACCCCTC	274	266	274	274	274
205	chr1	(ATT)8	CCTAATTTATTAACGTGCCATTG	TCCTCCCCTCACAACACTTC	238	230	238	238	238
206	chr1	(TTA)8	GGGGTTAATTAAGCTGCTACG	TCTCCTTTCCATCCCATCTTT	278	269	278	278	278
207	chr1	(TTCAG)8	CTCTTAGGGCCTGTTCTCCC	GAATGGAGCTGAACTGAACTGA	147	147	132	147	147
208	chr1	(TA)9	TCTGGGTCATATTGGAGTTGC	TGCAGATTTCATGACACCAAG	130	130	113	130	130
209	chr1	(TA)12	TCTTTGTTTAGGCGTGGCTT	GGAGATGCACACAAACCTCA	201	201	201	181	201
210	chr1	(TA)29	AGGGAAGGTCTTCCAATCAA	CCCCCACCTCTGTTTCTTCT	271	235	271	271	271
211	chr2	(CAT)8	AGTTGCAAACAGGGAGGAGA	CCACCTTCTGGTTAGGGACA	279	276	221	208	285
212	chr2	(GAA)8	TGCGTGCCTTGAATAACTTG	TCATCAACCACCTTCTTCCC	276	247	250	236	244
213	chr2	(TC)8	TTAATTGCCTTCCGAAAACC	GGGAAATTTGCATGAGCATC	238	245	237	236	241
214	chr2	(GAT)12	AATGGCGACGAGGATGATAG	CAATCATTACTAAATCCACCAAACA	235	211	265	179	185
215	chr2	(TA)6	AGGGTTTGGTGCTGATAACG	GGGTTTTGTTCTCCAAGCAA	141	135	133	131	134
216	chr2	(ACC)10	TTTGTGCAAGATCAAGGTACG	GCACGGGTAGTAATCGTGGT	241	298	289	241	304
217	chr2	(TA)27	TTCAATTAAGGGAGGGCTTT	CCCCCTTTCCCTTTCAATTA	258	291	285	258	282
218	chr2	(TC)14	TCACCCACCTTACCTTCGTC	ATTTCGGCGAGTGAAAGAGA	271	271	201	189	225
219	chr2	(C)14(A)12	GGCTGAGGGGGTTATCAACT	TTTTTGCCATTGTCCTTGGT	199	220	199	174	222
220	chr2	(AT)9	TTGAGATCCCCAGGATTACG	ATTGTGCATCCACAGCCAT	223	211	223	203	201
221	chr2	(TTA)34	TATTATCGCCTCGCAAAAGG	CTTCCTCCTCAAATCATCAACA	278	278	168	136	153
222	chr2	(TAA)25	TGAATATTGGGAACACTTTAGTTTG	AAACCTTCGAGTTATCCTTAACCA	259	256	259	181	132
223	chr2	(AAGAGA)8	TTTGAGAAAAAGGGTTTGAGTGA	AAACAACCTCGACCACAAGG	278	256	255	250	256
224	chr2	(TTG)26	CGATTCATGTTAGTTGACCCC	GAAATTCATGTCCGCTCCAT	185	158	167	149	149
225	chr2	(AC)9	AGAAAAAGCCATGGGCTACC	TTGTTGGCTAGGTTCAACAAAA	254	254	279	286	286
226	chr2	(CAT)8	GTTGCAAACAGGGAGGAGAG	ACCTTCTGGTTAGGGGCAAT	276	270	270	268	276
227	chr2	(TC)8	TCCACTTCTTTTCACACGGA	TTTGACCCAGAGGAATCTGC	269	267	271	267	269
228	chr2	(TC)12	ATTAATTGCTGCCTTGCTGG	GGGAAATAGTCACCCTACCCA	263	116	116	114	263
229	chr2	(CAG)8	TGAGACCTTGCGAACAGATG	TAGAAAAACCCCAGCCACAG	266	266	257	257	260
230	chr2	(CT)16	TGCAACGCACCTCTCTAATG	GACGGAGGAAACAACGAAAA	256	270	272	272	256
231	chr2	(TC)9	CTCTCCTCTCATCCTCACGC	GGTGCACTGATCTTGAACGA	277	257	277	250	250
232	chr2	(TA)23	CAAAGGGTTGTTGGTTATTGG	CGCGTAAAATCCATTCTCGT	277	261	277	241	241
233	chr2	(CTT)8	TTTCACCACCTCATCAACCA	AAGGGAAGGGCTAACCTTGA	207	204	207	204	219
234	chr2	(TTA)16	TGCATGCATGATGAACAAGA	CCCGCAAAAAGTGTCTCATT	214	214	184	187	184
235	chr2	(AG)8	GAAATGTGAGATGAGGCGGT	CTTCCTCACTCTTTCCACGC	147	188	147	162	162
236	chr2	(GA)12	CAGGTCGAGGCTTTGAGAAG	AAGGTCGGGAACAAAATTCC	148	140	152	148	152
237	chr2	(TA)26	ATACGGTTTTTGACCGCATC	CTGCTGCAGCTCACAAGCTA	278	278	278	174	284
238	chr2	(TC)8	ATGCCCAAAATTAAGCGTTC	GCATGAGCATCAGAGGTTTG	280	296	280	282	280
239	chr2	(CT)21	ACTTGATGGTGCTGCTGTTG	ATTCAACGGAAAAAGGGACC	278	260	278	278	268
240	chr2	(GATAGA)9	GGAGGCGCAAGTTATAAGGA	GCATCAATCTATCAAATGGCTC	267	249	255	267	267
241	chr2	(GC)8	AAAATCAAGCCAAAAACGGA	TTTCCTCCCTCCTTCCATCT	265	309	265	290	265
242	chr2	(CAA)14	CACAAGGCTAGCTCGGATTC	TTGGATTTTTCCTCAACGGA	264	249	240	264	264
243	chr2	(AG)8	GAGGAAGAATGGTTTGCGAG	AACCGCCTCTCTCTCTCCTC	257	257	257	258	260
244	chr2	(AC)12	CCAACAACCAACCAACCTTT	TGCATGTTTTATGCCGTTGT	262	266	262	262	256
245	chr2	(TC)8	CATATACGTGGCAGCCCTTT	AGGGGTTCGAAGAGGAGAGA	244	227	194	244	244
246	chr2	(TA)8	GCACCAAAAGCCTTGGTAAA	CGATGCAAATCAAAGCAATG	237	224	237	230	237
247	chr2	(AT)8	TTCGGCAGAGTCTCCTTTGT	GCGCGATTCTTTCAACATCT	231	220	231	223	231
248	chr2	(TTA)15	GTTCACCAAACCAGGGAGAA	TCCATCATAAACAAAAAGGGTT	251	251	251	278	229
249	chr2	(CTGAA)12	GCCTGTTCTCTTCGGCATAA	TCAGACCAGTTCAGTTCAGCTC	228	228	168	208	228
250	chr2	(TC)8	TGTTTTGGGAAAGCGAAATC	ACCAATTTGGCTACGTCCAC	165	165	165	224	225
251	chr2	(GTT)19	TCGATGAACCTCCCTAGCTC	GCAACAACAACAGCTTCTGC	230	233	230	230	224
252	chr2	(TGT)8	ATATGCCATCTTCGAGCCAT	TTTCTCCTTTCCACACCACC	228	228	228	219	222
253	chr2	(TC)10	GCAACCCTAAAGGCTGCATA	AAATGGATGGACACGTGAAA	221	208	221	215	221
254	chr2	(ATT)5	AGCTTCGGCTCATGATGTTT	TTAAGCCTGTGGGATATGGC	209	209	210	209	211
255	chr2	(TA)24	GAAGGAGTTCAGCAAGACGG	CAGAATGGATTCAGGACGGT	201	167	168	201	201
256	chr2	(ATT)5	CAAGGGAAAGTGTGCGGTAT	TGCTCATACTTAGCAGCGGA	156	156	151	159	156
257	chr2	(AT)17	TTTGTTCAAGTGAGTTACGATTTCA	TGTTTGGCAGAACTAGTTGCATA	177	177	161	177	151
258	chr2	(ATTACC)8	TGGTTCAACCCCTCATCAAT	GAATTGGTGAATCCATTGCC	147	129	117	147	147
259	chr2	(AT)9	GCGATTGCAATTGTTCTTGA	TCTGCATCCCTGATTATTAGCAT	204	219	219	219	213
260	chr2	(AG)8	GAGAGGATGCGAAGTGAAGC	TCACACTGCTCTCAAAACCG	219	238	238	238	219
261	chr2	(GGT)9	AAGTACCCCTGGCTACAGCA	CATGTAAACACCACCACCGA	198	192	192	192	198
262	chr2	(TG)8	GTGGAGATGGGTAAAGAGGC	CTAATGTCGACGAGCTGCTG	130	128	128	128	130
263	chr2	(ATT)12	GAAAGTGCCACGTGTAGGGT	AGCAATCGGAATCGTTCAAT	280	283	283	280	280
264	chr2	(AT)8	GAGTTGCCAGGTCCTTTCAG	TTTGCAACCTATTCAGGCAA	278	281	281	278	278
265	chr2	(CT)12	ATCCTCAAACCCTCAAACCC	TCGTCCGAAACTCGAAGAAT	278	266	266	278	278
266	chr2	(TA)10	GGAGGCAACCCAAGTTTTCT	CCACTGAAATTGTCACGCTC	271	271	272	271	272
267	chr2	(AT)10	CGCAACCAATGCTGAGATTT	TTGACCATTACACGTCAAAGTACA	266	266	262	266	262
268	chr2	(AG)9	AGAACAACGAAAAACCACCG	TCCCATTTCTCCCTCTCAAA	261	285	261	285	261
269	chr2	(ATC)10	AAATGCCTCACATCAGCCTC	GAAAGGAATGGCTTGGGATT	273	255	273	273	255
270	chr2	(TC)8	TGCTAATTACCATCTGCCCC	AAGCGCTTCAGAGAGTTTGG	255	255	253	253	255
271	chr2	(TC)10	CCCTTTCCTTCATTGGTTTTT	AAGATAGGGAGGACAAGCCC	251	251	247	247	251
272	chr2	(AG)9	AAATAGCAAAAACCAAAAAGCAA	AGATTTGGAGGTTCCAGGGT	250	247	247	250	250
273	chr2	(AT)8	CTCAGCATGAAGGTGTCTGC	ATTGCAAACAGGAGGTGGTC	244	244	175	175	244
274	chr2	(TC)8	CACGTGCCCAACTATTGGTA	GCCACTAACTAGTCGCCACC	242	245	245	242	242
275	chr2	(TAT)19	TTCCAGAAGAAACAAGGGAAAA	ATCGTCAACTTCGGATGGAA	279	235	279	279	235
276	chr2	(CT)8	CACTTCCATCCAGCTTCCAT	TGGGTTGAGACCCTAACCAG	231	235	231	231	235
277	chr2	(TGA)8	TTTTAAAGCTGGGAGGAGCA	TGCGAGAGGCTAGAGGTTGT	222	213	213	222	222
278	chr2	(AT)10	TGACCAATTCCAAACCAACA	CCCAGTCAGTCGTCAGTCATT	210	208	210	210	208
279	chr2	(CT)8	TCTCTCACACTCAACACGCC	ACTAGGTTTGTCTGCCGGTG	197	198	197	197	198
280	chr2	(AT)10	TTCGCTCAAGTATCTTGCACA	CAAAACAACCGTGTGTTGAGA	192	205	205	192	192
281	chr2	(CT)8	CGCGTGTCTCCTCTTTTTCT	TCGATAACGATGCACGAGAG	191	190	191	190	191
282	chr2	(GA)6	GAAGCACCGTGAAAAGGAAG	ACCCAAAACCCTCAAATTCC	148	148	148	147	147
283	chr2	(GA)8	CGACCGTCCTTGAAGACAAT	TTCTTTCACCAACCTCCCAC	143	141	141	143	143
284	chr2	(TA)11	ACCAAATAAGGCCTTCGGTC	TGCGAACATGTTAATTGGGA	131	131	131	126	126
285	chr2	(TA)12	TTTACACTGCCATCACGAGC	AAGGCAGTTTCGCTTTTGAA	215	215	215	215	303
286	chr2	(TGG)5	TTGGTGGGTAAAGATTTCGG	CAACACCATCCCTAGCACCT	144	144	144	144	301
287	chr2	(TA)6	CAAATTCTCGCTCATTTCACA	TGCACCGACCAATTACAATC	280	280	280	280	298
288	chr2	(ACAATA)11	CGAAGAGGAATACTAACAATGACAA	TGATGCCAATCTTACACTAAAATGA	265	265	265	265	295
289	chr2	(TC)8	CCCACTTTTAATTTCCCCGT	CCCTTAGCGAAACGAAAACA	182	182	182	182	288
290	chr2	(TC)8	GGGCGATAATGCTTTGGTAA	ACTCGAAAAACTGCAACGCT	226	226	226	226	280
291	chr2	(TC)8	CCTCAACAAACTTTACCGCC	AGGTGTTGTGGATGGAGGAA	268	268	268	268	273
292	chr2	(CT)8	TACATGAAGCCTACGCGATG	CTTGCTTTCTTGAATGTCCTGA	260	260	260	260	266
293	chr2	(AT)9	ATCGAACCAAACAACGGAAA	TCCCGGCCTTAGATAGTTCA	270	270	270	270	263
294	chr2	(AT)9	GCCTGATCAGAATTTGGCAT	TCAATTGGCGTCCTTTTAGG	264	264	264	264	262
295	chr2	(GA)11	AAGAGACGGCAATTGGAAGA	CACTTTCCTTCCCCAACTGA	263	263	263	263	255
296	chr2	(AT)10	ATTTTCGCCGAACGATTAGA	CATCGGTTTTTGTTAATGCG	251	251	251	251	253
297	chr2	(AT)14	ACATTTCGGGCCAATGTATG	CCAGAAAGAAAAGAGCAATCG	247	247	247	247	251
298	chr2	(TC)6	ACGAAGGGCTGTGGTTAATG	GGCGTGAAATGAGGAGAGAG	213	213	213	213	239
299	chr2	(AGA)8	CCAGCAAAACAGCAGCATTA	TCAAAGTATTGCCTGCAGAAGA	241	241	241	241	235
300	chr2	(TAT)9	CTAAGTTCAAGGGCTGGTCG	GGGAAATGACACAGTTTTGCT	242	242	242	242	233
301	chr2	(AT)11	CATTCATACTCGCATGCAAAC	TCGTAGACAATTGATATTTTAGGACA	226	226	226	226	224
302	chr2	(TTA)29	AATTTCAGTTCAATTCAGTTCAGTT	TAAATTTGCATCCTCCCCTG	269	269	269	269	221
303	chr2	(AT)12	CCTCTCAATCCTCCTCCCTC	CCATGTCGAAGATGGGAGTT	256	256	256	256	220
304	chr2	(AT)8	AGTTGACGCAAGTACGAGCA	GGGAGATTGTAACACCCCAA	195	195	195	195	214
305	chr2	(TTATTG)5	GGCGATACTCCTCATACTCCTC	ACCACCCTAATGAGCAAAGG	224	224	224	224	212
306	chr2	(AG)13	TGAACAATAGCTCCCTGGCT	TTTTGCTTGTTGGTCACAGC	222	222	222	222	212
307	chr2	(TA)12	CCTTGGGATTCAAAGACCAT	TCAGTTTTCATTGCCGAAGA	223	223	223	223	211
308	chr2	(TA)8	TTTACCATTAACTGGCCCCC	TGATCTTGCCATTGCCATTA	210	210	210	210	208
309	chr2	(AT)19	CGGAAAATGTGTCCTTTTCTAA	AGGAGGCTGCTCTGAAAACA	271	271	271	271	205
310	chr2	(TC)8	CCCAGTCTCCCACTATCCAA	TCTCATGTTGTTGGTGCCAT	198	198	198	198	199
311	chr2	(TA)9	GAAACATTGGGTGAAATGGC	CCCGACGTGCTTCTTTAATC	196	196	196	196	194
312	chr2	(TC)10	TACCAACTACCAACCCCAGC	TAGACATGGCGGATTGATGA	198	198	198	198	192
313	chr2	(AT)29	CATGCTTCCTCCATTTTTCA	GACTTTCACATTTGTCAACACACA	243	243	243	243	148
314	chr2	(TA)16	GGGGGTAATGTTTGTCCCTT	CGTGCTTAAGGACTTCCAAA	208	208	208	208	147
315	chr2	(ACA)9	GCACATGCACTGAAAGTTGG	TAAGGTTGGAGCATTTCGCT	136	136	136	136	143
316	chr2	(TA)9	CGAATTTTCCTCCAACATCC	CCCCTAACAAATTTTGAGCC	258	257	257	259	257
317	chr2	(CT)9	AAAAAGAAACGGAGGAAACATT	AAATCATCCATGACAACCCC	247	245	247	245	245
318	chr2	(AT)10	GCGAAAATTTCAGCAGCATA	TCAAATGGCTTCAGAAGAAAGA	223	223	221	221	221
319	chr2	(TGA)9	GCTGCAGAGCTTGATGATTG	TCGCGCTAGGGAGAGAACTA	141	138	138	141	138
320	chr2	(TGT)12	CAGAATTGCCGTCATCCTCT	CCAGAAACCAAATTTTGACGA	280	280	262	280	280
321	chr2	(AAT)12	CCCCCTCCTCTTGTAGTTGC	GATGCAATTTTGCACAGTCC	280	280	223	280	280
322	chr2	(CAC)10	GGCAGTGATCAAAGGCAAAT	TAGTGTGGAGAGGCATCACG	280	271	280	280	280
323	chr2	(GA)8	AGCGAGGAAAGAGGGGTTAG	AACCCTGAACCCTTCAAACA	279	292	279	279	279
324	chr2	(TTA)6	AATGCACCCACAAACCTCTC	TCAAATCGGGAATTTATCCG	279	276	279	279	279
325	chr2	(TAT)13	GGTTCTTCGAGGCTCATCAC	AAGGTTTGGGAATTGGGAAT	279	244	279	279	279
326	chr2	(AT)14	ATGGGCAATCTCAAACTCGT	TTAGGCTTGGATTGGTTTGG	275	273	275	275	275
327	chr2	(AGA)9	AAACTACCACCTCTCCCACG	TGGGGGTTTTATTAACGTGC	275	272	275	275	275
328	chr2	(TA)9	CCACCCAAATAAAGAAAAGCA	AAAACAGGCAAAAGTTACCCC	273	272	273	273	273
329	chr2	(TG)8	CAGTAAGGGGCCAAACTCAG	GCAGCAATCCCCTGTAAAAG	273	273	273	271	273
330	chr2	(TC)6	AACAGCAGGCGGTAGAAGAA	ATAACCGCAACAAATGGAGC	272	269	272	272	272
331	chr2	(AT)27	GCACATGTGACTTCATGTGGA	GAAGGAAAACGTAAAATGAGCA	271	138	271	271	271
332	chr2	(TTA)13	GCCACTCGGCAGAAATAATC	TTGGGTTTTTATTTTGGGCA	270	270	270	267	270
333	chr2	(AGTG)8	TCCGGTGAGCGAGTAAGAGT	AATTAACGACAGCCGTTTGG	269	305	269	269	269
334	chr2	(GA)9	CCGGTAGAATCTGCATCGTT	CCATTTCTTTTTCACACGGAA	269	269	269	235	269
335	chr2	(TA)13	AGTGGGCCACGTGATAAGAG	TTGGAAACGATACTTCCTTCG	268	268	292	268	268
336	chr2	(TA)10	ATGATGAAGCACCCCCTCTA	GGGCCTATGAGCCGTGTAT	268	268	268	264	268
337	chr2	(AT)34	TTGCCTTTTGGTCATTCGAT	TCCCTTTACCCATGTTTTCG	268	268	268	156	268
338	chr2	(AT)8	TGCTTTGATTCTCATTGCCA	CGGCCCTAAGCAATTATGAG	267	269	267	267	267
339	chr2	(GA)9	GCTTGATTCTGCAAATGGGT	CTCTCCTCAATTCCCACCAA	267	266	267	267	267
340	chr2	(AT)8	TGACTTATGCCTCCAAACCC	GAACGGAATCAGCGAAGAAC	266	266	266	254	266
341	chr2	(AT)14	CGCATGATTTAGGATTTTGC	TGTCATCTTTATTTTTGTCATGATTG	265	206	265	265	265
342	chr2	(TC)8	GGTGAGCAGAAGAGAGAGGG	TGTTAAATGGCAGCAAGGTG	265	265	265	263	265
343	chr2	(TG)18	GAAGAATGCACCCTTTTTCA	TCACACCTCCAGATTGTCCA	264	266	264	264	264
344	chr2	(GA)8	GGAGAAGCACCGAGAGTGAG	CGCATATTAGGGTTTTGCGT	264	261	264	264	264
345	chr2	(AG)22	AGATCCATTGAAGGACCACG	GATCCCAACCCTCCTACCAT	262	259	262	262	262
346	chr2	(TTA)10	TCGGTGCATTTTACTTCAACA	TGAAACTAAAGTGAAACAATTGAAAAA	262	262	262	146	262
347	chr2	(AT)17	TGCTATGTATTGCGCGTTTT	ATTTGGGTTCCTCAAGTCCA	261	261	261	275	261
348	chr2	(TAA)10	TGGATAGCTCACTTTTGATCATGT	TTCAAGCAATTTTCAACCGA	261	261	261	205	261
349	chr2	(AG)11	AAAGAGTTCGAGGTTTGGGG	GCCATCTTGCACACATCAAC	258	258	270	258	258
350	chr2	(TTG)8	ACGTTTCATGTTAGCGGACC	AACTCGAAGCGTCCAACATC	257	257	257	254	257
351	chr2	(CAA)9	GATGTTGCCTACGTCACTCAAG	TCTGTTAGCATGCTTTTTATTGTCA	256	250	256	256	256
352	chr2	(AT)31	CCAAATAAGACCCTTGGTCC	TGCATTTGCATGTTATAGCCA	256	256	256	114	256
353	chr2	(TA)18	TTGTACCGAAATTCGCCATT	CGAGTGGCGTACAAGTTTGA	255	255	248	255	255
354	chr2	(ATA)17	TGAACTGAACTGGTCTGAATGG	CGAATAACAATCTTGGAGAAAAA	255	255	255	252	255
355	chr2	(TAA)18	ATTATTGCGCGTGTTAAGGC	CACCAGTGCGAGATTGCTTA	253	253	233	253	253
356	chr2	(CA)8	TGCAATAGCATCACAGCACA	TGAACCAATGGAACATGGAA	250	250	256	250	250
357	chr2	(AT)14	CGTATCGCGTGCATAAAAGA	TTCTTATTACCTTTTTGCATTTTTG	250	250	200	250	250
358	chr2	(AAT)40	CCATTTGAATTGGAGGCAAA	TGGATAAGTTACCTGATGAATAATTG	250	199	250	250	250
359	chr2	(TC)8	GTTAAACCGAGTTCACCCGA	AACTGTCGAAGGTGAAGCGT	246	246	246	249	246
360	chr2	(TA)9	CAGTCATTGAACGCACGAGT	AACCTTGAGGTTGGAAGGGT	246	241	246	246	246
361	chr2	(TC)8	ACTTGCCACGTGTCCTGATA	GGTGGTATTTCCCCCTCCTA	245	245	240	245	245
362	chr2	(ATT)46	GTCCTCGTTCCCGACAGATA	GACGGTGCTGAACCTTTCTC	245	170	245	245	245
363	chr2	(TGC)13	GGAGGGGACATCTTCCTAGC	CGCAGTTTCTGAACCAACAA	244	244	235	244	244
364	chr2	(TTA)23	TGTTGCACTTATTTTGAAACGG	TACGCAAAGCTCCTCAAATG	244	244	123	244	244
365	chr2	(TA)8	TGTGATTCCAGTCCTGTCCA	TCATTTTGATTCGTTTCTTTTTCA	243	243	246	243	243
366	chr2	(TA)7	CGAGACAAGTTTGCTTCCTTC	AACCTCCTCTTGCCCTTCAT	242	242	242	243	242
367	chr2	(AG)6	ATTTCCCCCTCCGAAACTTA	CACCAATTAGCACTTGCCAC	240	240	244	240	240
368	chr2	(TGA)8	TAAAGGTGTGCGTGAGCAAG	CGCAATGTTCTTCTCCGTTT	240	240	237	240	240
369	chr2	(TA)15	TTGAGGAGCTCCCTATGCTC	CGAAAGGAATAGGAGGGAGG	239	194	239	239	239
370	chr2	(AG)8	GAGATGAGAGCGTCCGTGTT	AATGTATTGCTGCGGTTTCC	236	236	207	236	236
371	chr2	(AT)16	CACTTCAGGATAATGGCTTCG	TCGTGACAATTTCTAGGCCC	235	235	239	235	235
372	chr2	(AACA)8	CCAGAATCCAGATGGCCTTA	TGAATGTAACGAGCATCCCA	231	231	231	215	231
373	chr2	(GA)8	TGGTTCACCAATTTGGCTAC	GTTTAGGAGAGCTGGGGACC	227	227	227	190	227
374	chr2	(TC)10	GCCGACCTTCCTTTCTTTCT	ACAATCCTCGCACGATCTCT	226	222	226	226	226
375	chr2	(GA)9	GTGGAAATCGTGGTGTTGTG	GCCCAAAAGGAAAAGCCTAC	223	223	221	223	223
376	chr2	(TA)9	TCGACTCGAAAAACTCGTGA	TGGGTTTCTTTAAATCTTATCCTTTG	222	220	222	222	222
377	chr2	(TTA)19	TCCATTTCCCATTTCTTTGAA	CGTTCCACATTTCTCGGATT	221	221	221	305	221
378	chr2	(TTA)16	TGAATGTGTATGTGTGGTAACTTTTG	AACAATTCAATACATTCGTCTTGC	221	221	221	215	221
379	chr2	(TC)8	AGGCCATTGGTCAGGACATA	TCCCGAGTCTCCTGTCTGTT	219	219	217	219	219
380	chr2	(AT)13	CTTTGATCCGAAATACCCGA	TGCAAGCCTGCAACTTTATG	217	217	232	217	217
381	chr2	(AG)24	CTTGATGCGTGAACTCCCTT	CCCCAACCTCTAACCTCCAT	217	217	217	181	217
382	chr2	(AAC)8	GCATCCAGATCAACCTATGC	GGATCCGAATGTCCAATCAC	216	207	216	216	216
383	chr2	(CT)8	GATTTTCGAATTGGGGCTTT	TGGAATGCAAGGTAAAGAAAAGA	216	216	216	211	216
384	chr2	(TTC)8	TAAATTATCGGCAACCGGAG	TCCATCCAAATCCTTCCTACC	214	214	211	214	214
385	chr2	(ACT)5	CGATTACTACCCGTGCTACTCA	GGTAGTAGTGGTGGTGGTAGAAGT	213	252	213	213	213
386	chr2	(AT)10	GGAATAAATCGCAAACAAATCA	CAAAGTTTGAGACTTGGCAATG	213	213	185	213	213
387	chr2	(CA)8	AACCAACCAGCATGAAGTCC	TCGTGCTTGGGTAATGTTTT	210	246	210	210	210
388	chr2	(TA)9	CTCACGTATGCTCTGGGGAT	CCCATTGCATCAAACTCTCA	203	153	203	203	203
389	chr2	(CT)8	TTCTCTCTCCTCCCACCTCA	CCCCACCTCAAACTATCCAA	202	220	202	202	202
390	chr2	(TA)8	TTTGGGGTGCCAAATTTTTA	GGAATAAAGGGGATTCCAGC	201	197	201	201	201
391	chr2	(AT)8	TCTGCCAAGCGATTGTATTG	CGGTCATCTGGGAATCAAGA	184	206	184	184	184
392	chr2	(TGT)8	TGCTGTTGTTGGTGGATCTG	AGCATTGTTAAACATCGCCC	183	183	183	177	183
393	chr2	(GA)9	ATGAAGCTCGCCGAAGAATA	TTTCCTCACCAGTCACCACA	182	182	182	144	182
394	chr2	(TA)10	TCCAAGGGATCCATGCTTAG	GCTCCCCCTTCCCTTATACA	180	180	174	180	180
395	chr2	(ACA)12	CCTTCAAGGAGCAGGAATGA	ATCAAGGAACCGCTGCATAC	177	159	177	177	177
396	chr2	(TC)8	TGCCTTCCAAAATCCCATAA	TTGGAGGGAGGTTGAAGATG	176	176	176	174	176
397	chr2	(TC)8	TTGATAAAGCGTCACGTTCG	AAAAATCGGAGGTGTGTTCG	170	176	170	170	170
398	chr2	(AT)14	GGCCTTCCACAAGTGAACAT	TTAAGGGAACAGTTGCTCGG	169	171	169	169	169
399	chr2	(TA)12	TTCCGTCGTAACTTCTCATGG	AGCGAGCTTGAAACAGATCC	163	163	131	163	163
400	chr2	(GA)10	TGGATGGTGAGAGTGGATGA	ACGCAGTGAACACGGTTTTT	159	159	153	159	159
401	chr2	(TC)8	TTGTCCATGTCTCCAAACCA	GCCACCACAAAACGAGAAAT	156	154	156	156	156
402	chr2	(ACC)9	CCCCATCTTTTCCCCATTAG	CGGGAAAGTCTCATCTCTGG	155	155	149	155	155
403	chr2	(AG)13	GGAGAAAGTCGAAAGTGTGTGA	CCTCTTTTTCCACCCAAGTG	152	152	152	184	152
404	chr2	(ACC)9	GCATAATGTTCACAAGGCGA	CGCTGAAATCGTTCCCTCTA	142	142	127	142	142
405	chr2	(TGT)12	TACCTTGTGTTGTTGGCTGC	CAGTGAGGATGAAGATCGCA	140	140	140	137	140
406	chr2	(TTA)14	GGGAGATCGTCGTCAAATGT	CCAAATTTTGCATCGGAGTT	134	131	134	134	134
407	chr2	(GTT)8	AGAGGCTCCCGAATCTATCC	TTGGTAGAGGTTGGTGGGTC	241	305	241	241	241
408	chr2	(AT)8	GCAAGGAATGGAAGAACACC	GTAATTGGTTGGAGCTTGCC	123	123	123	123	121
409	chr2	(TTA)31	TCCACGGAACCCATGTATTT	TCACCCTTTGAGACCTGTCC	262	259	262	262	262
410	chr2	(AT)9	TCTTTCGAAAACCTATTACAACTAAA	ACACTTGACACATGGACGGA	115	115	111	115	115
411	chr2	(AT)13	ACCAACTCCTGCGAAGATCC	GCTTGATTTCGATGTTCTTGC	127	127	127	113	127
412	chr2	(CCAACC)8	GAGAACGCACCCTCAGTCTC	AATTTTGGGGGCTTGTTGAT	139	109	139	139	139
413	chr2	(AAG)20	TGAGAATCGCGTGCAATAAA	TTTGCGGTTGAGGAGAACTT	146	112	146	146	146
414	chr2	(CTGAA)8	TTCGGCATAAAACAGCTGAA	TAAGGGTCTGTTCTCCCCAG	280	230	280	280	280
415	chr2	(TA)12	TTAAACTCAATCCATCGCGTC	GAATCTTCAGCAAATGTCATTCC	270	147	270	270	270
416	chr2	(ATT)41	TTTTTGTTTCGCCATTCACA	ACTCCTGGCCCACAAGAGTA	240	240	240	240	102
417	chr2	(TAA)17	TGAGCTATCGAGACTCCGGT	AGTTGTTGTCTTGGTTTAACAACTT	278	278	278	104	278
418	chr3	(ATA)11	TGACCTAAACCATGTTCCTCC	CAGTTCAGTTCAACTCCATTCTTTT	280	228	307	302	246
419	chr3	(TAA)5	GCTTTGACCTAAACCATGTTCC	TTCAACTCCATTCTTTTATAACCA	276	279	303	298	242
420	chr3	(GAT)12	ACGTCGGCTTCTGGATCTAA	TGAACTCTTGATAATATTGAAAAGGAA	203	196	202	182	217
421	chr3	(AAT)18	TCATTTCAATATAATTAGCCGAATC	CAGTTGCAATCAGTTCAGTTCA	279	284	289	209	279
422	chr3	(ACA)6	CAATGACATTTATAATGGTAACAACAA	TCAAACAAGACCCCACATGA	244	241	243	247	244
423	chr3	(AC)9	ACTAGCCAAAACCAGCGGTA	TGGGTTGCCTTTGTAGCACT	212	212	214	208	228
424	chr3	(TG)8	GCCAACTGTACGCTTTAGGC	ACAATTCCATCTGCTCCAGG	274	269	281	281	274
425	chr3	(GA)10	TACCGTTGTCTCAGCTCCCT	TGACAACATGGGTATGTCCAA	232	223	232	223	227
426	chr3	(TC)9	GTCCCTGTCTCCTTTCTCCC	GTTTCCACGTACACTGCCCT	224	236	222	236	224
427	chr3	(AT)12	CTCAGGGATGACCACAAGGT	ATAAGACAAGCCACTTCGCC	280	266	274	280	280
428	chr3	(AT)8	TTTGGACAACTCCCATTGGT	CATTGTAGTGGAAGTTTGTTCATCA	280	277	280	271	280
429	chr3	(AC)10	AGGCTTCCCATGTCTCCTCT	GGGACATGCATATACCCCAT	276	276	286	288	276
430	chr3	(TA)15	ATTGCCATTTGCAGGAGAAA	TGGAATTGCATATTGCCAAA	269	269	249	273	269
431	chr3	(TGG)8	TGTTAGGGTTTTGGTGGAGG	CTTCCACATTTAAGCCGTCC	269	287	267	269	269
432	chr3	(GA)14	TGGTAATTTGGAGGGATGGA	TCACGAGAAAGCTGGAGTCA	234	234	242	234	265
433	chr3	(AT)18	AAATCGAAACCACGCAAAAG	GTTGAGGGGAATAAGGGGAA	265	265	260	200	265
434	chr3	(TA)8	TCACCAAGAGCATCCAATGA	CAAGAGATTCGTGATGCCAA	270	270	261	270	263
435	chr3	(AG)8	CAATTCACCATTGTTGCTGC	CGATCCCTCCCTCATCTTCT	260	260	246	258	260
436	chr3	(TA)9	GGGTCTTGTTAAATTCGTCTCG	CACTGAACATGCATCCAACA	257	257	257	258	256
437	chr3	(ATA)18	GGAACCAACCAAGCTTTTCA	TTCGAACTCTTTCACTTGCATT	256	241	238	256	256
438	chr3	(TG)10	TCTCTCTCCTCTCTCAGCCG	TCGACTTCACTCACTCGCAC	250	254	250	250	246
439	chr3	(CT)8	GGCCATGGACAATGATAAGG	CCCCACAAAAAGGCAAGTTA	228	225	228	228	230
440	chr3	(TG)9	CCTCAATGATTCCCCAAATG	AATAGCAGGCCCAATTTTCA	228	228	222	228	226
441	chr3	(GAA)16	AAGCGTGAGAGGTGTGAGGT	CTGGTGTGCATTCCATTGAC	242	221	242	242	212
442	chr3	(ATG)7	GGTGTTGGTTTTGGTGCTCT	AATGCCATCCCATCAAGAAC	204	204	192	204	207
443	chr3	(CT)10	ACTCAAAACGAACCATTCCG	TTGGGTTTGTGGGAAAAGAG	193	187	193	193	205
444	chr3	(AT)8	CGAATTTGTTTGCATGCTTC	GAAACCGAAAGAAAGCCCTC	197	197	202	197	191
445	chr3	(AAT)10	TCGAAATTCAAGCAAAAATCC	CCCTATGAATCCGGATAGGA	185	138	137	185	185
446	chr3	(TC)8	CTTGCACCACTTCCCATTTT	GTTGCACCATTGGATGTTTG	172	154	170	172	172
447	chr3	(TC)12	TTCGCAGTTCCTCAAGTCCT	GCGATCAACAACCCCTAAAA	157	157	157	162	150
448	chr3	(TA)18	AAAGTTCATAACCTCCTTATCAACAAA	CATTCTGATCCAGGTTGGGT	223	167	223	223	144
449	chr3	(AT)14	TGGCCTGTGAAGCTCTTTTT	TCCAATCGTGTGGTTGAGAT	145	145	129	145	133
450	chr3	(AG)8	GCATTCCAAGGAGTAGACCG	GTCGTCCTTTACTCACCCCA	162	162	179	162	125
451	chr3	(GGT)8	AAGGTCTCATCTCGGGGAAT	CCCCTCTCTTTCCCCATTAG	147	138	135	138	135
452	chr3	(TTCAG)8	GGTTTAAGGGCCTGTTCTCC	CGGCATAAAACAACTGAACTGA	277	297	297	297	277
453	chr3	(AT)8	GGCATAGAAGTGGTTGTGGC	TTGATGAAGGGAACACATGC	242	238	238	238	242
454	chr3	(TC)11	GACAAGAAATTGGGGACGAA	TCATTGTTTGGTTGGGCATA	279	272	279	279	272
455	chr3	(GT)8	ACTTGTTGGGTCTCTGGGTG	ACAATCGCTCCAAAATCAGC	267	275	267	275	267
456	chr3	(AT)10	CACAACCTGCTCATCAATCG	CGCAGAAGACCCATTTTCAT	274	267	274	274	267
457	chr3	(GCA)13	TCCATTCCTTCCAGTTCCAC	ACAGAGAGGGAGGCTTTGGT	274	274	250	274	250
458	chr3	(AG)17	ATTAGTGGGGGTTAGGGGTG	CCATGACATCCTCTGGCTTT	226	226	238	226	238
459	chr3	(TA)10	GGATGTAGTCCGAAGGGTGA	TACGGGTGTCCACCACAATA	222	222	218	218	222
460	chr3	(AG)10	TATCTTTTTGGGACATCGCC	CTTCTCTTCGTGCTGAGCCT	218	218	214	218	214
461	chr3	(TC)13	TTCTCTCTCTTCTGCGCCTC	CAGAGGAAGACGCTCCAAAC	210	192	210	192	210
462	chr3	(AG)18	AAAACATGGACTTCAATCCAAAA	CCACCGATCATATTCTTTACACC	229	229	229	209	209
463	chr3	(GTT)8	CCAAAAGAGCGTTTACCCAA	TTCCGGCGATTATTTCTACG	207	210	207	210	207
464	chr3	(AT)8	TTTGAATCATCTGGCCAACA	GTGGACATCCCAAAAGCAGT	207	207	204	207	204
465	chr3	(TC)11	ATCATCTTCCTCCCCCAATC	TGAAAGACCAACCTTGGAAGA	201	193	193	201	201
466	chr3	(CCA)10	ACGAGGAGGCGTACTCTGAA	GGACTGCTGGAGGTTTACCA	191	176	176	191	191
467	chr3	(GT)13	TGACGCACTGCATAGGAGAA	CGCACATGAAGCTGGTTTTA	187	187	171	171	187
468	chr3	(AT)9	TGGCCTAGCGGTTAAGATTG	TGTGTGGACCTAGTCCATAACTTT	186	186	186	180	180
469	chr3	(AG)10	TTGAGGGAGCATTAAATGGG	CAAAACATATACTCCCGCCG	178	174	178	174	178
470	chr3	(TA)9	GTGGCTTTTTCCGCAGTAAC	TATCGGTTGGCACATTCATC	176	176	174	174	176
471	chr3	(TA)8	ATACGTGGGGATTTTTGGGT	CAAAAGCCCGTTAATTTAGGC	190	190	190	174	174
472	chr3	(TG)10	TGGATTGGTAATGATGGAACG	ATTTGAAGTCGACAATGCCC	171	169	171	169	171
473	chr3	(AT)8	TTCCTCCTAAAATTCTGTGCAA	ACGTAGCCGCTCTCAAGAAA	258	258	258	258	299
474	chr3	(CT)11	GTTTCACCCTCTTCCCTTCC	AAATCACACGACCATGACGA	269	269	269	269	281
475	chr3	(CT)16	GAGCCTCTCTACCAGTTGTGC	GAAAGAATCGAATGGGACGA	253	253	253	253	273
476	chr3	(GAG)11	CAATTTGCTTTGCGTGAGAA	GGAGCGATAATTGAGCAAGC	277	277	277	277	271
477	chr3	(TC)8	TTGTGTAGGTGAACGCAAGG	GGAGGCACGTGGATTAAGG	260	260	260	260	258
478	chr3	(AT)9	CAACAAGCCTGATGCTGAAA	ATGCAATCAATTTCCCAAGC	258	258	258	258	252
479	chr3	(AT)10	AAGCCCTAAAATCTACCCGC	CCCTATGCTCCCGAAAAGTT	258	258	258	258	252
480	chr3	(AG)19	ATGATGTGCTGCCGTCAATA	AGTGGTTAAGCAGGAGGCTG	259	259	259	259	251
481	chr3	(CCT)8	TTTTCTTGGACTGACACCCC	AAGAAGGCGATTCAGAAGGA	245	245	245	245	236
482	chr3	(TGT)9	CAACCAAACGCCCCTTAGTA	TGGAACCTCACAACGACAAC	229	229	229	229	232
483	chr3	(AT)13	AACACGCAACCTCCCATTTA	GGCCACATGAGCTACCAAGT	242	242	242	242	224
484	chr3	(TA)8	TTGAAATGTTGTTTCTATGCCAA	CAGGTTGCAGGTCTGCACTA	214	214	214	214	216
485	chr3	(GA)12	CCGAGAATGTGAGAGAGGGA	GGAGGCCTAATATGAACGCA	235	235	235	235	215
486	chr3	(AT)9	GAGAAGGCAACACACACACAA	TTGCAATATCTTTAACTTTCACGC	204	204	204	204	196
487	chr3	(TA)27	CCATTAAAATGAAACGGAGGG	AAAAATCAATCCATATCACTTAGTTTG	227	227	227	227	193
488	chr3	(GTTTA)8	TTTGTGGTAGGATGAATATGGTTG	TGGAACTCAACACTCCGTCA	182	182	182	182	192
489	chr3	(AG)14	GTGAAAATCGCAGCAAACAA	ACTGCTGAACTTCGCCATTT	205	205	205	205	189
490	chr3	(TA)12	CAAGCTTCAACTGCATCCAA	TGTGGTGGCTAAGGGTGTTT	191	191	191	191	186
491	chr3	(AT)12	GGATTTGGATCCATCCCTTT	TTTGAGTCCGAATCCAGTCC	247	247	247	247	170
492	chr3	(CA)10	GCCAATGACATCTCTCCCAC	GGGGAAAAAGGTGGTGGTAT	151	151	151	151	145
493	chr3	(AG)7	GGATGACTCCAGCTTTCTCG	CCATCCCTTAGCACATCCTC	125	125	125	125	127
494	chr3	(AT)8	AGTTGACTCTCATGTTGTCTCCA	CACCAAACCCTTTGGACTTG	278	278	272	272	272
495	chr3	(AAT)8	CCATCAACAAAACCTGCAAA	AGCGTTCTGCTCTTTCTCAAA	272	268	272	268	268
496	chr3	(AT)10	CTTTGCCCCTGTGCATAGTT	TGACCATGTTTTCTCTTGCG	270	266	266	270	266
497	chr3	(TC)8	TAAAATACCCATGGGCCAAA	CCTAAGGTGAAAGCGTGGTC	269	265	269	265	265
498	chr3	(GA)8	GACAACTCACCCCACATCAA	GGTGGACAAGAATGGGAAGA	234	234	232	232	232
499	chr3	(GTT)22	GCGAGCTTGAACTCTCTGCT	TCTACATGCAATTCGGAACG	231	184	231	184	184
500	chr3	(GGT)8	GGTTGTGTGCAACGTAATGC	GTACCACCACCATCCTCACC	155	152	155	152	152
501	chr3	(GA)11	TGAACAGTTAAAAATCATTCACCTT	TCTTGCAAATGGAATCAAAGAA	280	315	280	280	280
502	chr3	(AG)11	TGGGGTATGTCTGTGATTGG	AGGAGGGAACATCTCATTGC	280	286	280	280	280
503	chr3	(TA)13	TTTGGAATTGGATCTCAGGG	AGCATTGCCAGCATTCTTTT	279	279	289	279	279
504	chr3	(TA)8	AATGGTTGGGTGATTTGCAT	CGGTCAAGCCCATTTAATTT	278	155	278	278	278
505	chr3	(AG)8	GTCCCCAGAGAAAAAGAGCA	CTTAAAGGCGAAGGTCGTTG	278	278	278	268	278
506	chr3	(TA)11	TGCCTCATATTTGTCCTTGC	AAGTGGAGACCTGCAAGCTG	277	278	277	277	277
507	chr3	(CA)9	ATAGTAGAGACCCGCCCCAT	TTTGTGTGGGAGAAGAAGGG	277	277	279	277	277
508	chr3	(AT)11	TCCCTTGATGGCAGAGATTC	GGTGAATTTCGCGATTTGTT	277	277	277	268	277
509	chr3	(AT)12	TGAGTAACCGTTCCTTTGGTTT	AACGTTGCTTGGGTATTTCG	276	301	276	276	276
510	chr3	(AT)13	TTCTAAAATGCTCGATGCCC	TGGAAAGCATAATTGTCCCA	276	291	276	276	276
511	chr3	(ATT)22	CGCTAAGTTGTAGGTTTTCTCTCC	TGATGGCTCAAGTGAATGACA	275	275	263	275	275
512	chr3	(TC)8	TGGATGTTTTCAAATAGTTGCG	GCTGAATCAAACGAGCATGA	274	274	266	274	274
513	chr3	(GT)8	AGGAAGAAGAGAAGGCCCAG	CTCAGCCCTCAACCTCAAAA	274	274	274	273	274
514	chr3	(TA)12	TGTGGCTCCATCAACTGGTA	TCGACAGTCACGACACCATT	274	274	274	207	274
515	chr3	(AG)8	CAAGCTTTCAGAAGCAAAGGA	GTATGGCATGTGGATTGTGC	272	272	272	270	272
516	chr3	(AT)17	TGAAGGGGGCTACGATGTTA	CTTCACAGCTGGGCACTACA	270	268	270	270	270
517	chr3	(CTT)17	ATTTGAGAGTGGTGGGCATC	TCTCATTCTCAGCCCAATCC	269	266	269	269	269
518	chr3	(TAA)18	ATTTTAGTGCATGTGCTCGC	TGGTTGACTTTGTCTTTTACAATCA	268	268	265	268	268
519	chr3	(GAG)10	AGGTCCGAAAGCATGAAAAA	AAATTACCCTCCAACCCTCG	268	268	262	268	268
520	chr3	(TA)8	GCCAAATTCTTGTCCGAGTG	GCCCTCAAGGTATCACGGTA	268	268	268	262	268
521	chr3	(AT)11	CCTCGACGGTTGATTTCATT	GGCATCTTGAGCAAGGAGAA	267	267	267	193	267
522	chr3	(TG)8	TGAACATGGTTTAGGGCGAT	TTGGATGTTTGATGCCATGT	266	266	260	266	266
523	chr3	(TA)12	TGTAATTTGTCCTGCCTGTTACC	TTTCTCCCCTACTTGCATGG	262	264	262	262	262
524	chr3	(TA)35	TATCTGCGAATGGCCAAAAT	CAGAGGAAATAGCCACACTCG	262	227	262	262	262
525	chr3	(TA)8	ACGCGATGATATTTTCAGGC	CGCGTGCGAAATCATATAAA	260	254	260	260	260
526	chr3	(AT)14	TGCATTCTCATAGGAACTCATTT	CACTCGATCAGCCAGGACTT	259	259	312	259	259
527	chr3	(TG)8	GCTGGACATATCCACCCTGT	ACCATTTTGAGCTTGGTTGC	257	257	257	255	257
528	chr3	(AT)11	CAAATGTGGCCAACCTTGAT	TATTAGCCGAGGATGGTTCG	257	257	257	221	257
529	chr3	(GA)8	GGCACAGGATTCTAGGACACA	GCCAACACTTTCCTTGTTTCA	251	251	246	251	251
530	chr3	(CA)10	TCGACTTCACTCACTCGCAC	TCTCTCTCCTCTCTCAGCCG	250	246	250	250	250
531	chr3	(ATT)31	TCAAGTAAAATAGTTATTGCTTGCTT	TTTCGTAAAATTTATACTCCGTACGTT	249	249	300	249	249
532	chr3	(AT)8	AGCAAGCTTGGTCGGTTATC	CGAAATTAGGAATGTGGACCC	248	250	248	248	248
533	chr3	(TTG)9	TCCCGCATTGTTATTGTTGA	TTCGACAAAATCGCATCATT	246	246	244	246	246
534	chr3	(AGA)5	CGACCTTCGCCTTTAAGTTG	CCCAATGATCGGACTACCTG	246	246	246	240	246
535	chr3	(TA)8	CTCGACGCACAGAATCAAAA	AATGTGTTCGATCGGGAGAT	245	236	245	245	245
536	chr3	(TAT)28	TGCATCGACATATGTGAATAGTG	AATTATCAACTGAGTCAATCAAGTTTT	244	244	174	244	244
537	chr3	(TA)35	TTGACTTTCTGGTGTTTCTGC	TCCTCACAAATTTCAGAGCAAC	243	300	243	243	243
538	chr3	(AAT)43	TTGTTCAATTTTGCACTACACAT	CCTAGGAGTCCGTGATTTGAA	241	241	133	241	241
539	chr3	(CCA)9	CAACACAAAACTGCTGCCAC	CCATCTAATGAATGAGCCCG	240	240	246	240	240
540	chr3	(GAG)13	GTAGGGGATAGGTGGTGGGT	TCCTCCCTCCTTCCTTCATT	236	207	236	236	236
541	chr3	(AT)11	TCGACACATTACCATATCCGTT	TTGCAAGATTGTAAGGTTCATTG	235	235	194	235	235
542	chr3	(TA)8	TATTCGCGGACACCATAACA	TTAATGCGTGGGGTTTCTTC	232	232	232	224	232
543	chr3	(AT)9	CGAGGGAAGGAAATGTGAAA	GCATCTTTCCCCTCCTATGC	231	231	227	231	231
544	chr3	(AT)16	TGGACTTATTTTTGAATCCGGT	TGTCATTTCACCAATGCTTCA	228	212	228	228	228
545	chr3	(TC)8	TTGACGCGTATCTTCACCAG	CGCCGAGAAAGAGAAAGAGA	228	228	228	197	228
546	chr3	(CCTC)8	ATTTCACCAAATTCCCCCTC	TGGTTGATTCGGTGATGATG	227	120	227	227	227
547	chr3	(TA)8	CTAAAAATGTCATCGCACGC	TGCTTCAGTTTTGTGCCTTG	226	226	226	224	226
548	chr3	(ACCCTA)8	TGCCATTGTTAACCCCCTAA	GTAGAGGGGCTCTGGGTGAG	224	224	174	224	224
549	chr3	(GA)8	GCGACTTCGTAGTTTTTGGC	CCCCACTGCACTTTTCATTT	221	221	221	219	221
550	chr3	(TG)10	TAATACTAGGGGGATGGGGC	GGGTTGGGGTGTATTAGGCT	219	219	239	219	219
551	chr3	(ACA)11	CAACAGCAACAAAAAGCTGAA	ACTGGTCGTCACTTCGATCC	217	217	202	217	217
552	chr3	(TTA)12	CAAACTTCAAACACCCCAGC	GTATTCTGGGACGGAGGGAG	217	217	217	214	217
553	chr3	(TA)9	TGTGGTACCCTCTGCTCTCA	CTCAAGTTCCTGGCCCATTA	215	215	215	209	215
554	chr3	(TAA)13	GCTTTGCATTCTTTTCTTTGC	TTGTTGCCCGATTAACTTCC	210	210	199	210	210
555	chr3	(CAA)11	AGCTTTTGGCCGTCATCTAA	GTCTGAAAACAAGAAGCGCC	209	209	212	209	209
556	chr3	(AT)8	AAGGCTCACGCTTCTAGGGT	CGGGATGAAAACATTGAGGT	190	190	190	142	190
557	chr3	(TGC)6	CGGTTCCTTTCAACAGCAAT	ACGTGGAACTGGAAGGAATG	181	181	175	181	181
558	chr3	(TA)8	AAAAATGGTGGGAACTTGGG	GCCTACATCCAAACAAAACCA	180	176	180	180	180
559	chr3	(AAT)28	TGCTGAAAAACGACACAAAAA	TCATCACCATTTGCCAACTC	180	135	180	180	180
560	chr3	(AT)13	TTTCCGAAGTCCGAAACATT	TCCCCAGGGACTAAGACTCC	168	168	237	168	168
561	chr3	(CA)10	TTTGCTCATAATGAAGGGGA	GGGTGTTTGGATCACCTTGT	168	168	165	168	168
562	chr3	(TA)8	CGAGTGGAGAAACAATGGGT	TTTTTCGAGAAAAGCCAGAAA	167	164	167	167	167
563	chr3	(AAC)8	AACGACGGCAAATTGAAATC	AGTGGGTCTTCATTGTTGGG	164	164	167	164	164
564	chr3	(GA)9	TGGTGGTTTCGAACACTTTG	TTCTCTCTCCTTCACACGCC	161	161	161	151	161
565	chr3	(CT)8	GTTGCTTTCACACCATCCCT	AATGTAGCCGTTGAAATGGG	155	155	155	157	155
566	chr3	(CA)11	TGCTCCTGATTAATGCATCCT	TGGAGAAACCCTTGACCAAC	152	152	153	152	152
567	chr3	(AG)10	ACAATGTCCCCAAAAATCCA	TGCCTCTAGTTGACCCATCTG	145	183	145	145	145
568	chr3	(AG)6	CGACAGTGGTCTGAAGGGAT	AAACCCCAAAAATTTCCCAC	137	135	137	137	137
569	chr3	(AG)8	AGCAGGAGCAAGAGCAAAAG	TTGTCCAAGGATCCTACTTTCA	131	131	127	131	131
570	chr3	(CA)10	TGTGGGTTTCATTTTCCCTT	CCTTTTGCCGGATTATGAGA	116	116	112	116	116
571	chr3	(AT)35	GGGAGTTCACCATTTGATCC	GCACCAAATTCATCCCAAAC	200	264	200	200	200
572	chr3	(AAT)8	ATCCCCATCAACAAAACCTG	GCGTTCTGCTCTTTCTCAAA	275	264	275	275	275
573	chr4	(TC)8	CTTCTTTTCACACGGCATCA	CCCAGAAGAATCTGCGTCAT	257	256	262	254	252
574	chr4	(TAA)6	CGTGGGGTCTTGTTTGATTC	TGTTCAGTTCACCTTATTTTTGC	228	192	197	207	191
575	chr4	(CA)11	CAGAAGCGCTGGGAAATTAG	TCAGAGAGAAGGCGGAGGTA	246	250	246	248	274
576	chr4	(TA)9	TCCTCGCTCGTAATTCAAAAA	CATCCCAATTGAGCCAAACT	245	240	242	243	245
577	chr4	(CT)8	ACGCCCTGTCAGGTGAATAG	TGAGGGATCTGCAACAATGA	215	217	230	215	208
578	chr4	(TG)10	CAAAAGGTTGTGGGAGGAGA	AACGGCTTAATGAAAGCACC	206	266	204	164	206
579	chr4	(TTA)29	GGATGCGGTTATCACGATCT	AATGTTGCCTCAGTGCCTCT	268	256	204	268	171
580	chr4	(TA)31	TGGTTTTTCGTTGTCATCCA	GTGAAACATCGGGTCCATTC	277	202	178	178	176
581	chr4	(CAA)8	TTGGTAGAGGTTGGTGGGTC	TGCATATCCAACAAGAGAGGG	118	115	115	157	121
582	chr4	(CT)11	CCTTGAGTCTTGTGCCGAGT	TGTATGCGCAATCACAAATG	279	271	271	275	279
583	chr4	(TC)8	TTGCTTTCAGTAATCCCGCT	TAAGCCTCCAAATCCACCAC	257	258	257	255	255
584	chr4	(TA)10	AAATCGCAGCCCTTAGGATT	TTGGTTGCATGTTTTATGCC	249	251	251	247	249
585	chr4	(TC)8	TCATTTCCTCCTCATCAGCC	GAGACGGGCGAACAAAATTA	239	239	247	241	241
586	chr4	(AG)10	TGAGGGATCTGCAACAATGA	ACGCCCTGTCAGGTGAATAG	220	213	220	213	215
587	chr4	(CAC)8	TACCAGCATACACTGCACCC	CACCTCCATCCTCACCACTT	215	203	203	206	215
588	chr4	(GA)28	CAGCGAAGGGAGATTGAGAG	TTCCTCTTCTGGTGCGACTT	248	226	226	248	214
589	chr4	(TA)13	ATTTTCGGGGAGAAGACACC	TTACAACTCCCCCTCCTTCC	194	263	252	263	194
590	chr4	(AT)22	TTGACGGTTTCGAATCTCACT	CTCATCCGCCTTAGCAAATC	146	157	126	126	146
591	chr4	(TA)12	CTGTCAGGATTCCTCCAAGC	CCCCCATTTAAGTGTATTTCCA	225	225	225	227	295
592	chr4	(CA)20	AACACACGCTCACACGCTAC	GGGAATCTCGGGATGTCTTT	253	229	253	253	287
593	chr4	(TC)8	TCTGCATTTCTTCTCCTTCCA	ATCAAGAAGGGAGGGCTTGT	278	278	278	279	285
594	chr4	(TTCAG)9	TTTAGGGTCTGTTCTCCCCA	AAGGGTCTGTTCTCTTCGGC	255	255	170	255	280
595	chr4	(TA)29	TGCAAAGATTCAAGAAAGCA	AATTGATTTGGCCTTTTGGA	272	272	299	183	272
596	chr4	(TA)28	TAACTCGCTCTTGGCTGATG	TCGTGATCAAATGATACAAACCA	263	258	272	263	263
597	chr4	(TA)11	GGCACCTGTTATGTAATCCCC	GGTTCCTCAAGCCCATGTAA	259	180	259	194	259
598	chr4	(CAT)10	GCTCTTGGGGGTGCTACATA	AACGCAGCTTGCAATTTCTT	270	260	270	270	256
599	chr4	(TA)9	TGGGTTTCTTTAAATCTTATCCTTTG	TAACGAGTCGAGTCGAGCAA	251	251	250	278	251
600	chr4	(AAT)8	ATCCCATAAATCCTGGGAGC	CCCATATATCTCGCTCCTTTG	242	242	242	230	245
601	chr4	(AT)16	GGAAATGGAAATAGGTCGGG	GCCTGGGGTTACTGAGTTGA	242	223	241	242	242
602	chr4	(TAT)10	CAGTTCAGCTCAGCTCCATTC	TGACCTAAACCATGTTCCTCC	238	295	238	239	238
603	chr4	(TTTAG)16	GTAGGGGAGGCTAGGGTTTG	ACTCCGTCACTAGCATTCCG	234	209	234	214	234
604	chr4	(AT)8	GAGGGACGGAGGGAATAGTT	CCTTGAGACTAACCCAACAACA	233	233	226	203	233
605	chr4	(TA)13	TATGCGCATGTTCTTATCGG	TGAAATTGGGAGAACATGTGA	231	229	231	233	231
606	chr4	(TA)10	TGGGCTCTAAAGAAGGCAAA	TTCGCAAACTTAGCATGCAG	229	231	233	229	229
607	chr4	(TA)21	GTTTGTTGGCATTCAACGTG	CCAACAACCAACCAACCTTT	214	307	214	214	225
608	chr4	(AT)8	TTTTGATATTTGCACGGTTTATG	ACGTGACAAATCCAACCACA	208	207	208	220	208
609	chr4	(TA)12	TGTTCTTATCGGTCATTTTACACAA	TGTGACATCATGACATTTGTTTG	207	205	207	209	207
610	chr4	(TTA)12	GCACTATGGCCATCACGATT	AGCGCTCTACCAACTTGAGC	261	252	261	261	204
611	chr4	(GT)6	AGACATTGCATGGTGCAAAA	CAGTGATTGTAACAACTGACCCA	191	191	191	192	189
612	chr4	(TA)9	TGGAGTTTTGTTTTGGCTGC	GGGTGATGAAGGCGAAGATA	181	177	179	181	181
613	chr4	(CT)8	AAACATCGCAGTCCCAAAAC	TACCTCCTGCCTTCAAATCG	182	182	182	181	178
614	chr4	(TTG)29	AATTTGGATTTTGGACGGAC	GGACCAGGAAATTCTTGTGTTT	210	216	210	210	168
615	chr4	(AT)10	GGAGAGAGAAAGTTTGGGGG	CCCAACAGGCAACTCCTTAG	175	163	175	175	164
616	chr4	(TA)6	ATTCCACCCTCCCATACACA	TCATGGAAGACATGACAGTTGA	155	155	157	155	161
617	chr4	(CTTTCT)9	TCGGACCAACTCTGTTCCTC	TTGGGTTGACTGAATCTAAGTCTG	207	207	174	207	159
618	chr4	(TGT)9	GTCGATTAAAGCGTGAAGCC	TCTCCAATCCGACCATCAAT	277	268	268	268	277
619	chr4	(CATTAC)8	GGGAATGTGGTATTGGTGGT	TGCCTCCTCTGATAGTTTGGA	272	236	236	236	272
620	chr4	(CT)8	CCTCTCCCACTTTCTCGATTC	CGCAAAGTTCTTCAGAGGAGA	280	286	280	286	280
621	chr4	(TA)11	TGGAAGGGATTACCTGCAAC	TTTCAGGCCGAAGCAAAAT	276	270	276	270	276
622	chr4	(TC)9	TGTCTCAACTGGTCCTCCTC	TCAAACGCTGATTGACTTGC	270	270	270	271	271
623	chr4	(TC)8	AGTGTGGATGCGCTTTCTTT	ACTCCACCCATCCACATCAT	271	266	266	271	271
624	chr4	(GT)12	TACGTTGTGTGCGTTGTGTG	TGAGCAAAACACATTAAATGAACA	274	274	274	269	269
625	chr4	(AC)10	GCATACCACTGGCATTGTTG	TCTGCCATGTTGGATTTTGA	279	279	279	267	267
626	chr4	(TA)10	AAGAAAGAAGCCGGGAAGAG	TGGCTGACATTTGCTTGGTA	263	259	263	259	263
627	chr4	(AG)9	CGACGGCGTCAATACAATAG	GCATTGTGGCAGTTGAGAGA	263	257	263	257	263
628	chr4	(TCTGA)12	TGAGCATGATCTGATTTGAACTT	TGAAAGCAGGTCCCCTTAAA	262	212	262	212	262
629	chr4	(TC)12	CCACTTCTTTTCACATGGCA	ATCTGCGTCATTCTTGGAGG	260	260	250	260	250
630	chr4	(ATC)8	AGCTAGAGCAGCTGGAGAGC	TGATGAATGCTGTGATGATGAA	239	239	239	248	248
631	chr4	(AT)11	TTCATATCACGCAAATCCCA	TGCTTGTTGAATGTGGGTTC	189	189	183	183	189
632	chr4	(CAT)5	GATGGTACCCACATCCATGA	TATGTAGCACCCCCAAGAGC	189	188	189	189	188
633	chr4	(TC)8	CCAACCAATTTTGTTTTTGAGA	CTGTTTCAAAGGGAGAGGCA	187	178	187	178	187
634	chr4	(TA)8	TGCCATTACACCCCTTCTTC	GGGGAAGACAAACCATACGA	182	182	182	184	184
635	chr4	(TA)8	GTTTGGCGCCAGTTGAAATA	TTGGACTCATCCCTTTGGAG	174	172	172	174	174
636	chr4	(AG)10	CGCACAACAGATTTACGTGG	GCGAATTTTTGACGTGAGGT	171	167	171	167	171
637	chr4	(GA)8	GACAGATTGCCGGTGAAAGT	ATAAAACGCGCATCATTTCC	167	167	184	184	167
638	chr4	(CT)8	GCCATGGAAAACGACAAAGT	ACAAACGTGAGCTACCCTCG	274	274	274	274	272
639	chr4	(CAT)9	GCACTTTTCATTGAGTGCGA	GACTACGAATTTGACGGGGA	277	277	277	277	271
640	chr4	(TA)9	ATCGGCCATATGAAGAATGC	GAAATGAGAATGATATTTACGCGA	271	271	271	271	269
641	chr4	(GT)7	ACTCATGGTTATTTTCGCCG	ACGCCTTGTGTCTCTTCCAT	190	190	190	190	266
642	chr4	(AT)8	TGTGGTGGTTTTCAAATATGATG	CCAAACAAGCTACGAGTGTATGA	209	209	209	209	250
643	chr4	(AT)11	TGCAGTTTTCAGTTCTCAGCA	ATTTGCCATGTGGCACTTTT	239	239	239	239	237
644	chr4	(AT)11	ACATGGCGCGCTCTATACTT	GGACGGAGGGAGTATTATATTTGA	276	276	276	276	216
645	chr4	(AT)9	TTATTGGCCTCATTGCCTTC	GCCATGAGGCTTTCTAGCAG	218	218	218	218	214
646	chr4	(AT)16	CGCCCAAGAAATTAACCGT	GGGAATGGAGTGAATTCTTAGTG	240	240	240	240	207
647	chr4	(GCCCAT)10	AACATAAGACACGGGCCAAG	CAAATTGGAGATAGCTTTTTGG	248	248	248	248	205
648	chr4	(AG)8	TTGTTCGTCGCATCTCAGAC	CTCTCTTCACTTTCCACGCC	148	148	148	148	149
649	chr4	(CACT)8	TAAACCCACTTTCCACCCAA	GGGGAAGTGGTGAGAAATGA	153	153	153	153	146
650	chr4	(AT)13	CTCGAAATTGCCAACCTCTT	GGACATTGCTACACCTACCCA	231	216	311	216	216
651	chr4	(AG)8	GCACCAGATGATGGTGCTC	GTCCTCAAGGCAGGGAAAA	280	280	280	289	280
652	chr4	(CAG)12	TGCCCGAAACATCAATCTAA	TTCCCACTTTTACTCCGCC	279	271	279	279	279
653	chr4	(TA)8	CAGACTCCATGCTCTGTCCA	TCATACTTGGCGAGTACCCA	279	279	279	275	279
654	chr4	(AT)8	TTTTTGCGTTTTGGACTCAA	CCACAAAATACCTTCCCAAGA	278	278	278	282	278
655	chr4	(TTG)18	GCATAGGGATTTGAAGCCTG	GCAACAGCAACAACAAGTCAA	278	278	261	278	278
656	chr4	(CTAAAT)8	TGCACGCAAAATGTTCCTAT	TGGCATGTGTATGGAGTAGAAGA	277	277	301	277	277
657	chr4	(AT)17	TCCGAAATATACTTGTAGATTAAACGC	GAGAAGAAGGGTGGGGGTAG	275	275	275	125	275
658	chr4	(TC)8	CTCCCTCTCAATTCTCAGCG	CGAATCTGATGTCGTTGGTG	274	200	274	274	274
659	chr4	(TA)8	TTGGCCACATTATTTTGATGA	TAGGCAAAGTGGCTGACTGA	273	282	273	273	273
660	chr4	(AT)12	TGTTTAGGTTCCTCATACCCA	AGGGGTAGAATGTGATCCCC	273	275	273	273	273
661	chr4	(AC)14	CTTAAACCCGGCCCTAAAAG	TCCATGCTTTCTGAAATCCC	271	271	275	271	271
662	chr4	(AT)17	TGATGTGACTACCTTTGTGGCT	GTCTTTTTCGCTGCCACTTC	269	269	269	263	269
663	chr4	(AG)8	GCGGAATTCTCCATGATGAC	TTCTCTTTCAATCTCTCTCATCCA	268	112	268	268	268
664	chr4	(AAT)13	CGGCAAGGATAAGACCAAAA	GCCCTGTTTTTAAGAGCGTTT	267	267	267	137	267
665	chr4	(TG)9	TTTTCCCTACCACATTCTCCA	AAATACCCCAAATCCCAAGC	266	268	266	266	266
666	chr4	(TA)19	TCCAAAAGATATGGATGTTGAGC	GAATGCGCCACACTTGTTTA	266	266	240	266	266
667	chr4	(TAT)16	TCCTTTCGTGTCTGTTTGTTCTT	TCAAAAACATCGGGTACAACA	260	299	260	260	260
668	chr4	(AAT)9	AAGTAATTTCAACTCCATCCCG	GGATAAGTCCCGGCCTACTG	260	249	260	260	260
669	chr4	(AAAT)8	AGCTTTGTGCCGTTGAGTTT	CGGTGTAATCAGTTACGAATGG	259	259	259	197	259
670	chr4	(TGT)9	TTGTTGGATGTGATTTCGGA	CCCCAAAAACAAAACAATGG	258	252	258	258	258
671	chr4	(AAT)57	TCATAGAATACTCAAGCAACCATGT	AAAAAGCGTGCCTTTGTATATT	256	256	151	256	256
672	chr4	(TA)20	CGTATTGGTTTGTGCTCGTG	TCTTCCCGATTAACATCACTACA	256	232	256	256	256
673	chr4	(GT)8	GGAGTCAAGCATCCAAGAGC	CCTACATCGGGCAAATCTGT	255	255	258	255	255
674	chr4	(TTA)34	TTGATTAAGGAGGAGGGTCAA	CTTACAATGGGGCGACTAGC	253	253	211	253	253
675	chr4	(ATT)10	GACATCCTATTCTAATAATTTGTGCTC	CCATTCGTGAGACTGCTTTT	252	306	252	252	252
676	chr4	(AATAAC)15	AACGAGTACAAGATCAGTTCCAAA	AATCACGTAGGCGGTAGACCT	252	270	252	252	252
677	chr4	(GAGG)9	TGTTGTTGGTGTCGTTCGTT	GCACCCCTTAACATTCCCTT	252	252	244	252	252
678	chr4	(CCA)8	TGCATCAACCTTCTTTGCAG	CACCTGATGATTTCGGGAGT	251	254	251	251	251
679	chr4	(TTG)10	ATTGATTCAAGCCTAGCCGA	ACCATCTCCTCTCAACCCAC	251	251	257	251	251
680	chr4	(AC)8	GTCATCGCGGGATCAATAAG	TTGAAGGCTGGTTTTGGTTT	251	249	251	251	251
681	chr4	(GAT)5	TGATCTCCGACTTCGATTCC	GTATTAAACGCAGCGCATCA	250	244	250	250	250
682	chr4	(TA)8	ATCTCAACCACACGATTGGA	CCTTTCAAAAATTTATCACCCAA	249	252	249	249	249
683	chr4	(TTA)8	GATTGAGGAGGGTGGTTTGA	CCAAGAAGTTGAAGAGGAGCC	249	249	240	249	249
684	chr4	(GA)11	TCCTGATGAAATGCTCCACA	TTCTATTGTTTGGCCACCGT	247	247	247	277	247
685	chr4	(ATG)10	TCTAGTCGATGTCGACGCAC	GTTCAAATCCTGGATCCGC	246	249	246	246	246
686	chr4	(AT)22	CACGGTTTTCACCATAAGGG	GGTCGGATGCATATTGGATT	246	246	188	246	246
687	chr4	(TA)10	TAGCATGACACGTAGGCGAA	TCACATACTCCCTTCGTCCC	245	245	245	244	245
688	chr4	(AT)11	AGCGTAAACGGAGTGGAATG	GAAGAAGTCCCACACTCCCA	245	245	245	241	245
689	chr4	(TAA)7	TCACACCGCCACTAGTGAAA	AAACCTGACAACATCTGGGG	240	240	240	237	240
690	chr4	(TC)8	CTCCGTATCGTGTGACATGG	CTTGCAAAGTCCCCAACATT	239	239	235	239	239
691	chr4	(TG)12	TTTTCTATTTCCCGGGACTG	GAGAACCTGGATGTGGGAGA	236	236	232	236	236
692	chr4	(TTG)10	AAGCATGCCCATCTTTTGAG	ACGACCTTGTGTTCGTTCAA	229	229	259	229	229
693	chr4	(TA)8	GATTTTAAAGGAAAGGATTGCG	CAATGCAGGTCGTGAAAAGA	227	227	241	227	227
694	chr4	(TAT)8	GTTGGGGGAAGCCTAATTGT	ATGGGATCCACCTCTAAGCA	225	225	216	225	225
695	chr4	(AT)14	TGACGAAGTCAAATCAACCAA	GAAGGTTTTTCCATTGCGAG	225	223	225	225	225
696	chr4	(TA)8	TGTTGGAGGTTTAGTGCGTG	AGACTTGAACGACGACCCAC	224	224	226	224	224
697	chr4	(GGT)6	GGTGGTTGGTGTTTTTGTTGT	TTTTGATCAACCACCACCAC	220	220	220	232	220
698	chr4	(TA)22	TGTTTTGAGCGGATCCTACC	TCCTTTGAAATTAAGTGCTTCCA	217	217	168	217	217
699	chr4	(AGT)5	CACAAATTCTTCCAGCCCAC	TGTACAATCACAACCCATTTGC	213	213	222	213	213
700	chr4	(GAA)10	CAAGCCAAACAAGCCTTTTC	GGCTCCATAATTTCAGCTCC	212	218	212	212	212
701	chr4	(CT)17	GTGATAAAGAGCAAAGCGGG	TGTCACGAGTGAGATAGAGAAAGAA	210	212	210	210	210
702	chr4	(AT)14	TGCAACCTAATGCACCTAAAAA	GGATCTCATCGGTCTCAACC	209	209	285	209	209
703	chr4	(TTG)8	TTGATCTGTGATTGTTGCCC	TCCCATTCATTTCAACCACA	209	209	224	209	209
704	chr4	(AAT)8	GAAGGGGATGTGGTTGCTTA	AAATAATCAAAGGGGAGGCA	207	207	207	201	207
705	chr4	(TG)26	TTCATTGGTGATGGAGCAAA	CCAGCAGTGCAGCAAATAGA	207	207	207	163	207
706	chr4	(GAG)9	CTTGATGATGGCTGGGAGAT	CAGACAAGCCCAACCCAATA	205	205	205	163	205
707	chr4	(AT)8	TGCTTTGCATGCTTTACCAG	AAACAAAATTATCCGTCGAAACA	204	204	200	204	204
708	chr4	(TTCAG)5	GCCGAAGAGAACAGACCCTT	CGGGAATACAAATTCATGGG	203	203	193	203	203
709	chr4	(TA)10	CATTCCAAAAAGAAATACGGG	GAGCCATGCATCAAAAGGAT	198	198	192	198	198
710	chr4	(GA)10	CGAATCGTAGGAGAAACGGA	GATTTAACCACGAGGCTTGC	190	190	190	186	190
711	chr4	(AG)9	TCCTCACAACCCAGACACAA	TGGCAAGATCCACTGTTTTG	185	185	185	201	185
712	chr4	(GA)8	GATGAGGGGTTGAAGACGAA	ATAGCGCGTCCATGGAGTAA	184	184	182	184	184
713	chr4	(TC)17	TGAGTGTTTTATTTGTTTCAACCT	TAAAGCGGTGACATGTGGTG	182	217	182	182	182
714	chr4	(TTA)19	ATCAGTCCTCCCCCTCAGTT	AAATTTTGTGCCCAAAGCC	178	178	166	178	178
715	chr4	(TCA)9	TTCTTCAATGTGGTCCTCCC	GCCAAACAAGAGACGGAGAG	171	174	171	171	171
716	chr4	(TA)13	CGGGTAATGTAATGCTCGTG	CAATGTGCGTTTCAAAAAGAAG	170	170	171	170	170
717	chr4	(AT)9	TTGTGACATCTTGCACTTTGC	TGGTGCAACTATTTCTAAATGGAG	165	165	165	214	165
718	chr4	(TC)10	AGACTTAGGAAAGCCACCCT	CAGAGAGAAAGAAAACGGCG	162	162	160	162	162
719	chr4	(GA)10	TGAGAGAATGAGGGGTCAGG	TCAGATCAAACCCTTCGACC	158	158	156	158	158
720	chr4	(ATA)9	TGTGGGCTCATCACCTAGAA	TGATGTTAATGCACCTTATTCTCTTT	157	157	157	144	157
721	chr4	(TA)17	CCCTAATCCAATCGTGTGGT	AAACTGAGCTTGAAAAGCCAA	154	156	154	154	154
722	chr4	(GT)21	GGATCATTTTAGGGGTTGGG	ACCTGCATTGAACCCAAAAG	136	136	140	136	136
723	chr4	(CTGAA)8	AAAAACCCAATTAGGGCCTG	TTCAGTTCAGTTCAGCTCCAA	135	135	135	140	135
724	chr4	(AAT)22	ATCTCCCTCATACGAGCCCT	TGGTGGACACCATAGTCCCT	135	135	203	135	135
725	chr4	(AT)9	CATCCAACGCATCATCAGAC	CATCTTACACCCAAGATGCTTTC	126	126	109	126	126
726	chr4	(CT)6	GGCGCACACTCTCCTTACTC	CGCAGAGTGTCGCAGAATAG	125	125	125	296	125
727	chr4	(AT)8	TTGCAAGCGAAACTTAGGGT	CCTGCTCCAAACCCTATTCA	123	144	123	123	123
728	chr4	(AG)13	TGCAGAGCAAAGAGTCGAGA	ACAACTTGCTAATCGGGTGC	120	120	114	120	120
729	chr4	(ATA)12	TGAGGCCTAAGTGATTTTAACGA	AGGGGAGAACGATTTAGTGG	113	314	113	113	113
730	chr4	(CT)9	TCATCACTCTTCCTCCCTCC	GAGTGATCCAGGGACAAAGG	165	165	165	317	165
731	chr4	(CT)6	AACCCCTCACTCATCTCAGC	GGTGCTGGTGGTGTTGATTT	105	130	105	105	105
732	chr4	(TC)15	AACTCATTTTCGCCGTTCAT	AGGTGGCAAAGGAAAGTTGC	106	106	106	106	130
733	chr4	(AAT)10	TCTTTCAACCACCCACACAA	GCGAGAGAAAGAGAAAAAGGG	254	275	254	254	254
734	chr4	(AT)7	TATGGGGTGGGAAGTGATGT	ATCAATTGGGACGATGGTGT	190	192	190	190	190
735	chr4	(AT)12	AGGTGGTGCTCAAAACCTTG	CTTTGATCCTCGGTCCTCAG	115	115	115	115	116
736	chr4	(CT)8	TTGGGTTGTTTTCTTGAGCA	CGGAAGCCATTGAAGCTAAG	107	107	107	106	107
737	chr4	(GA)10	GGAGAAAACCATGGGGAAAT	TTAAGTCCTCCAACGGCAAC	279	277	279	279	279
738	chr4	(AAT)16	CTCCGACACTCCGTTCTTTT	GGAAAAGTTTCCCCATACCG	242	239	242	242	242
739	chr4	(GGT)8	GCGCTGAAATCGTTCTCTTT	GCGCTGAAATCGTTCTCTTT	257	257	254	257	257
740	chr4	(AT)6	TACGCACTACCCAACACCAA	GCACAAGTGCCCGACATATAC	211	211	205	211	211
741	chr4	(TA)12	CGTGTTGCACCAGTTGATTC	CAGTGAGCTTCCCATAAGCC	274	274	274	274	264
742	chr4	(GTAT)12	TCCAACAAGTTCAATCTGCAA	GATTAGGGGGATGGGAGCTA	138	138	138	138	114
743	chr4	(AT)17	GCATGGTTTGTACCCCTCAC	TTCTCAAAGAGTGCCAGCAA	170	170	170	170	111
744	chr4	(TA)15	GTCAAATACGCGTTCATCCC	TTTTTCGATTCCATGCTTGA	259	187	259	259	259
745	chr4	(AT)26	AAAATTGGCAATGTCGATCC	TGGATGAGTGTGATGTGTCTCA	230	136	230	230	230
746	chr4	(CT)6	ATTTCCCAACGGCTTTCTTT	CGGCGAGAGTAAGGAGAGTG	272	272	148	272	272
747	chr5	(ATA)39	TTTGTACATATAAATCCCACCTAGC	CACTGATTCTCATATTTGGGGG	238	232	190	178	292
748	chr5	(TA)11	TGGGATGACGTAGCAGTGAG	GCGGAAGACCTTCCTAGCTT	245	254	240	243	238
749	chr5	(TTG)11	CCTAATCTGAGCTCCGTTGC	CCTTCCTATCTCCTCACCACA	280	304	238	280	301
750	chr5	(AAT)18	AAGTGGGTTTATTTGTGCTTTGA	TCCAATAAGTTCAGTTCAGCTCC	280	287	280	294	298
751	chr5	(AG)9	ATGGTTCGAAAACCACAACC	TCAAAGGGAAGCAAAAAGGT	280	294	275	280	285
752	chr5	(AT)32	TCAAACAACCACCATCTCCA	TGATGAGTGCATTGCGTAGG	280	264	242	280	266
753	chr5	(TA)8	TCGTTTGTTTTCATGGTTGG	ACCGCATCAGATTGTGGTTT	224	231	223	224	245
754	chr5	(TGA)15	TGATCAGACGAGGAATGCTG	TGAGCAGAATCATCACCAACA	171	141	210	171	234
755	chr5	(AG)10	TGAGAAACTCCCCACCTCTC	TCCAAGTCCACGTGAGAAGA	217	217	207	213	218
756	chr5	(TA)43	ATGCCGATTAGGGAGTAGCA	CATCCAAAATAAGATGCCACAA	206	135	134	138	206
757	chr5	(AT)18	GAGGAGCAGGCAAATGTGTT	TGGTAAGTGGTGTTGTCGGA	197	187	188	175	197
758	chr5	(ACA)10	TGATACCTTCAAGGAGCAGGA	AGCTATCAAGGAACCGATGC	160	172	174	160	193
759	chr5	(TC)6	GCCCACAAGTACAAGCCTTT	ACGCACAAGGAGGAGAGAGA	132	131	130	132	134
760	chr5	(GT)13	AGCTGTGATATCATGCGTGG	TTGATCTAACTCATGATCCTTTGC	227	221	221	235	229
761	chr5	(ATG)8	ATATGGATTGCGGGAAATGA	GGATAACGGGATACTTGCCA	196	195	185	195	183
762	chr5	(CT)14	CCCTAAAAATCTCGGCTCCT	CGGAACTCAGAAGACGAAGC	213	190	217	190	145
763	chr5	(TC)8	TGCTATAGGCAGATCAGGGG	TGGTTAGCCCGTTCTACCAG	273	271	271	273	270
764	chr5	(ATG)11	ATGGATTGCAGGAAATGAAA	GTTAACCAGTCGGAAGGCAC	243	231	251	243	231
765	chr5	(ACA)21	TTGAGACACCACCCTGAACA	TATTCCAATGTTGTTGCCCA	255	213	225	255	213
766	chr5	(TA)20	GGATTGGTGATCAGGAGCAT	GCCAAATTGTTTATGCCGAT	241	198	198	241	202
767	chr5	(CGAGTT)9	TAGGTAGCGGGAAGTTGGAA	GACTCGACTCGAAAACTCGC	236	161	256	236	161
768	chr5	(TA)8	TGCTCGTCGTTGGTGTTAAG	ACGTCCAAGAACAGTCCCAA	279	279	279	274	310
769	chr5	(TA)8	CTCACCCACAACACTCCTGA	CTTGGGATTTAAGGGGATGG	278	242	278	278	280
770	chr5	(CT)8	GCGTACCTCTTCTCTCGTGC	TTCGGTGGAAACGGATTTTA	267	265	260	267	267
771	chr5	(CT)11	TTCCCTCCATCCCATCATTA	GGAAGAATGTTCCGATTCCA	266	254	266	260	266
772	chr5	(TG)10	GAATTCCATAGTGTGCCGCT	TTTAGAGCAATCTTTGTGGCA	264	270	262	264	264
773	chr5	(TC)9	TAGGGTGACATCAAGGCACA	TCGAATCCCGATGCTAACTC	263	263	258	260	263
774	chr5	(AT)9	AGCGCGCAAACTAGTGATCT	TGTGAAAAGTCGAAAAGCCA	258	209	258	258	262
775	chr5	(GA)16	TGAGAAAGAAAGAACCCGTG	TGGTCAAGGCAGAAAGTCAA	237	257	237	237	259
776	chr5	(AT)14	CTCAGAAGGAAACCCAACCC	TCACAACCATCAAAATGTTCG	254	245	254	252	254
777	chr5	(TTA)32	AGAGGAAAAGTGGGAAAGCA	GAATGATCTGATTTCAATATTTCATAA	248	184	248	142	248
778	chr5	(AT)9	ATTCCACGGTTATTGCAGGA	ATGAAGATTTGCAAGTGGGG	248	260	248	130	248
779	chr5	(AAT)6	TCCTGCAACGTAGTCCCTTT	TTGGATGACTCATATAAACTTGAAA	247	241	247	202	247
780	chr5	(TTA)19	TATCATCGGAGACGGGAAAG	AGGAATTTGGTTTTGGAACAA	243	243	210	244	243
781	chr5	(TGT)14	CCGTGAGCCGCTATATTGAT	ATTCTTGCCACAACACCACA	236	275	236	236	239
782	chr5	(GTT)13	TGGTTGTTGGTGTTGTTTTCA	CACTTAGCCTCCTACGTCCA	255	258	255	255	236
783	chr5	(ACA)8	GGGTTCAATCCAGTTGAGCA	CCGCGTAATTCTCTCCTTCA	222	213	222	222	225
784	chr5	(AT)12	CCTGAATCGGAAATCTGAATG	CCTTTGACCACCTATCGTGA	271	271	271	195	222
785	chr5	(TG)10	AATAGGGGGACCCTGTTGAG	AATTTTCCCTCCTCTTTCCG	219	292	219	290	219
786	chr5	(CT)24	CGGCCCAATTAGGGTTTTAT	AAATGTCGTCCATGAGGAGG	219	257	219	269	219
787	chr5	(AT)8	ACTTCCCTCACATGCTCCAT	TTTCCCTCAAAGTTCATGGC	219	219	207	215	219
788	chr5	(AT)8	CCAAATGTAAAAGGAGCCGA	CTCGAGAGCTTGTGAAAGGG	203	203	203	215	205
789	chr5	(AG)8	TTCCAATTTGAACCGAAAGTG	ATGGTCCATGAAGAACCCAA	200	196	195	200	200
790	chr5	(ATT)24	TACTTTTGGGGTGTTCTGGC	CACGGTTTTTACCAAACCATTA	247	260	247	247	196
791	chr5	(TC)8	AAACCCACAAGAAAAACCCC	GAGAGCGACGAGGAGAGAGA	198	198	194	198	196
792	chr5	(TTA)11	CAAAATGAGGCCCTTCAAAA	GGACGATTTCGCTTCAAAGA	196	196	172	176	196
793	chr5	(TA)8	TTGTCCTTGTTGGCACACAT	TGATGAGGATGGGGAAGAAG	195	196	195	195	193
794	chr5	(TA)13	ATTTGAAGTCGACAATGCCC	TGCATCAACTCTATTGGATTGG	193	232	183	193	193
795	chr5	(ACA)21	TTCCAGCCTTCCTTTGGTAA	AAATTGTTGTAATTTTTCGGTTGA	235	235	184	235	189
796	chr5	(AT)11	CCAAAAAGCTACCCAAGCTG	CCCTCAATGCAAAGCTGATT	177	170	177	172	177
797	chr5	(CAC)8	AGCTCACAAGCTTCTCGTCC	GACCGGAAGAATTGGATTGA	188	188	188	189	170
798	chr5	(AT)11	TGAAATTTTGCAAAGACCCAA	TAAATGACCATTGCAGCCAG	178	178	170	178	166
799	chr5	(AT)13	CGAAACCCATAGAGACGAGC	CTGACCAGTTCTCCACAGCA	163	163	153	185	163
800	chr5	(CT)10	GCCCAAATTGAAGAAACCCT	AGTGTTCTCTCTTCAGCCGC	144	126	128	144	144
801	chr5	(AT)15	CACCCTAAAAATTCATGCTTTG	TTTGTTTCTTTGATTCGTTGGA	253	186	253	253	130
802	chr5	(ATT)5	TTGCAACAATTCTCAACTCCC	TCACGGAATTTAAATGTGATCG	233	240	240	240	233
803	chr5	(AT)8	ACAACCATGCAGAAGCGAAT	TCTCGACGCAGAGAATCAAA	279	281	281	279	279
804	chr5	(TA)10	AAATCTCCCGTGCATTTTTG	TGGAATGTCATGTTCACCGT	278	276	278	276	278
805	chr5	(AG)12	CCATTAACCATGCAACAGGA	AGGCTTTAGCAAGTGGGTGA	273	267	267	273	273
806	chr5	(AT)11	TCCAGTGAGACCTTGCTGTTT	CCAAATGAAGCTAAATGCCC	268	270	268	268	270
807	chr5	(GA)8	AGGCCCAAAAAGGCACTAAT	CTTTCGATAGTCTGCCTCCG	264	269	264	269	264
808	chr5	(ATA)41	CACAACCGTCACTTGATTTCAT	TCATGACTATGGACGATGTACGA	262	262	269	269	262
809	chr5	(TA)9	AAACCAATCTTTGTTCCCCA	CGAAGAAGCTCTAATCCCCC	259	259	257	259	257
810	chr5	(TA)6	GCGCGTAAAATTTATTCTCATTTC	CCAAACCAAACCGAATTTTG	253	252	252	253	253
811	chr5	(GA)8	AATTGGTGAAGAAGATGCCG	CATCAAATCACTGACCCTTCA	243	243	241	241	243
812	chr5	(TTAT)11	TACAGGTTCGCAGATGTTGC	AAGCATTATCGCCCGTATGA	280	242	280	280	242
813	chr5	(CCA)11	ACCCCCAAATCCCTCTACAC	AGCGGTTATGGTGGTGTTTC	240	149	240	149	240
814	chr5	(CACG)8	TTCATTGGACACTGATTGCG	GATGGTCCTTTCTCAGCTCG	218	218	234	218	234
815	chr5	(AACA)7	TCCACAAAGGAAACTACCCC	GGTAGTGATGGTGATGAAGGG	226	226	226	230	230
816	chr5	(TC)8	CCTTAAGGTGCGTTGCAAAT	GTTTTTGGGGTTCTGGGTTT	220	221	221	220	220
817	chr5	(GT)8	CCTGAAGCTTGCAGTACAAGAA	CGCTGATGAAATTGATTGGA	210	212	210	210	212
818	chr5	(GAT)8	TAAAAACGCGTCGGAGAATG	ACTCTCATCCGCGTTACCAC	214	214	204	214	204
819	chr5	(TCT)9	TTCCAACCGATTCTGTCCTC	GCAACTGCGCTTAATCTTCC	202	190	202	190	202
820	chr5	(AT)14	AGCCATGCTTCTCTTTCTGG	AAGGCTTTGGTTCCACTCCT	195	180	180	195	195
821	chr5	(ATA)8	ATGGGGAGTTGGGTAAATGA	CATGCTGATGAAGATAGACCAA	202	193	202	202	193
822	chr5	(AT)6	TTGTTGCGAAATTCGTTGAA	GGGTAACTTTTAGCAATTTTAGGG	190	188	188	190	190
823	chr5	(AT)10	TGGATATGCTATTTTGCGGTC	GCCGCTGATTTTGTCATTTT	189	187	187	189	189
824	chr5	(AC)7	AATTTGTCGCCCAATCATTC	GAAGAGCATGATGTTCAACTTAGG	127	174	127	127	174
825	chr5	(TTC)5	AATCACGTCTGGAAGCCAGT	CAATTATCGCTGCTTTTCCC	173	175	175	173	173
826	chr5	(TC)8	GGGGTGACTGAAGACCGTAG	GTCGCAATGCTGCAATATGT	168	166	166	168	168
827	chr5	(AT)10	TCAGGTGAACAGAATGCACC	TTGGTAATTATCGATGCAAATG	149	149	149	147	147
828	chr5	(GAA)8	CAGTCATGGTGGAAGTGGTG	GCGTCACCTTCTTTTTCTGC	150	150	138	150	138
829	chr5	(TC)8	CCCCATTTGTTTCTGCATTC	GGGGATTGTCTACCTTCGCT	127	131	127	127	131
830	chr5	(TA)9	GGATCTTGTTACATTCGTCAGAA	TCGTCTTTAAATGATTCCCCC	263	263	263	263	303
831	chr5	(AT)10	GTTGCCAATGTCATCAAACG	TGAGTGCTGTGCCTAAGTCC	277	277	277	277	293
832	chr5	(GA)8	GCCAGTGAAGGAAATACGGA	TTGGGGAAACCGCAGTAATA	279	279	279	279	275
833	chr5	(TA)9	TTAATGGTTAAAATAAACGGAGGA	ACAATACGTCCGGATTCTGC	271	271	271	271	273
834	chr5	(TC)9	CATCTATTCCAGTTTGGCGG	GCTGCTTGCTCTCATGTTCA	276	276	276	276	272
835	chr5	(CT)11	TTCTCTTTCCTCACTCCCCA	AACACCACCAAACTGCACAA	277	277	277	277	271
836	chr5	(AT)8	TGCCCAGAATAATGGAGGAA	GGGAGATCAAACCAGAAAACC	275	275	275	275	271
837	chr5	(ACA)10	ATTGCCTTTGAAACTGACGG	ATTGATTGAGGGCTGTGGTC	277	277	277	277	269
838	chr5	(TA)9	ATTGCTTCGCCTGAAAGTTG	TCAAAACGTCAATTGAGCAAA	268	268	268	268	266
839	chr5	(TATT)8	GGGACAAAAGAAATGCATACAA	TTGGTCCGAGCATAACTCAA	278	278	278	278	262
840	chr5	(TCA)15	ACACACACGCAAGTAGACGC	TCGGTACACCTGTGATTGTCA	278	278	278	278	260
841	chr5	(CT)30	AGCCCAAAATTCCAACCTCT	AAGTCGATTGTATGCCGGAG	268	268	268	268	260
842	chr5	(ACACA)10	TAGTAGATTGGGGCCCTTCA	CAGCTTGATTGAGGTTGATTTG	259	259	259	259	258
843	chr5	(AG)9	CACCACCACCATCAACTGTC	CATGCTTTGAAGCCAAACAA	253	253	253	253	258
844	chr5	(AAC)10	CCCCATTCGTCTACGTTCAT	GGAAAGAGCACAAACCCAAA	267	267	267	267	257
845	chr5	(CCA)17	AGCGAAACAAGGAGAATGGA	AAGAAGAAGGCAGATGGCAG	271	271	271	271	253
846	chr5	(AT)10	AGAGTTAGCTGCATGGTGGC	GCTCCATTCATTCCCTGAAA	251	251	251	251	249
847	chr5	(AT)8	GAAAACCTTGGTGGGGTCTT	CCACCACGGCTAAGACAAAT	249	249	249	249	247
848	chr5	(TA)6	TGCAACTTTTTGTCATGTGC	AAGGAACGGAGGGAGTATGT	236	236	236	236	238
849	chr5	(TA)8	AGCTCAACTGACTCCCCTCA	TCCGTTTATTGAAGGGTTGC	243	243	243	243	233
850	chr5	(GAA)7	GCCTCTGCAGATTCTTCACC	GCATTTGAATCAGCGTCAGA	239	239	239	239	230
851	chr5	(TC)8	AAGCATCCCATTCACCTCAG	TTAGGGTTTTGAAAATGCGG	234	234	234	234	230
852	chr5	(AT)14	ACCCTTCTCTTAGGGGGTCA	TGTCCAGAGAGACATTTGCG	154	154	154	154	230
853	chr5	(TA)13	TTCTAACTTCAACTGGTTTCCTAAAAA	AGAAGCAATGGCGCAGTAAT	238	238	238	238	228
854	chr5	(CAT)11	GGCAGAATCGGATAGGACAA	GGAGGGATAGGGAAGAGGAA	207	207	207	207	225
855	chr5	(ATA)5	TTTTCATTTTCACCGGCATT	GGATATTTGCGGAGCTTTGA	235	235	235	235	223
856	chr5	(TCT)5	AAGAGCCTTCCTAGCGAACC	CTTGGGCAGCTTGCTTTATC	224	224	224	224	221
857	chr5	(AT)11	GATTTGATTGTGTGGGGGAG	GGCCGGTATAGAAAACGTCA	209	209	209	209	205
858	chr5	(TA)6	TCCTTCTCATTTGATCTCGACTT	CGAATCAAACAAGACCCCAC	198	198	198	198	200
859	chr5	(AC)10	TGAGAGCAGCCATGTAAACG	AATCTCTTTTGTCGCCGATG	193	193	193	193	195
860	chr5	(AC)21	AAAGCTTCCATCCTTGTCCA	GGAGTGTAGTGTGCGTGTGC	213	213	213	213	177
861	chr5	(AG)9	AGACAATGCACCACCACTGA	CTTCCCTCTTCCTCCCTCAC	170	170	170	170	176
862	chr5	(TAA)11	CAGTTCAGTTAATTTGATTTTAGTTCA	GGGGGTAGTACATTTCAGCC	169	169	169	169	175
863	chr5	(CAC)8	TGGTGGTGCCACTCTATTCA	GAGCTGAATTTTCCAGTGGC	174	174	174	174	171
864	chr5	(ATAAG)22	GGGTCATATTCTGTTCAACTTATTTT	TGACCTAACCTGACCTGACCTT	267	267	267	267	167
865	chr5	(AT)9	CATCGGGTCAATTCGCTATT	TTTATCGCACAACACACACA	162	162	162	162	158
866	chr5	(TC)9	ACAGACAGTCGTTTCCCGAG	TGAAAATCCCAGAAGCACAA	175	175	175	175	152
867	chr5	(AAT)20	TGATCCAATTTTAAGGAACGA	TGTGGTTTGTATTGTGGGGA	223	223	223	223	145
868	chr5	(AAC)5	TCCATCAACTCCATCACCAA	CTCCGGAGACGTTGACTAGG	147	147	147	147	144
869	chr5	(TAT)16	GGGATAAGAAAGGGGGTCAA	TCTAATCAGATTGGCCTGGG	137	137	137	137	140
870	chr5	(GA)8	ACAACCTGAGGAAACCATGC	CACCGCTAGTCATCCCTGTT	122	122	122	122	124
871	chr5	(GT)10	GTCCCATTTGGTAGGCTTGA	GTAAGCAATTGCGTTCACCA	116	116	116	116	120
872	chr5	(TGG)8	GAATCTTGAACGTCGGTGGT	CGGCAATAATATCGAGCCAT	276	296	296	276	296
873	chr5	(CT)8	TCTTCTCCCTCTCGCAAAAA	GACATTTGCGCCGATAGATT	250	253	253	250	253
874	chr5	(CCA)10	ACCACCACCACCAAGAAAAG	GCTAAGTGCGACGAAGGAAG	217	208	208	217	208
875	chr5	(TC)11	CGGTGAAGGAAAATCAAGGA	TGCGAGTGCCAAAATTACAA	207	201	201	207	201
876	chr5	(AT)43	TGGGGTTTTAAAGAAAAAGAATGA	GGAAGCTTGCTCGATTTGAC	273	196	273	196	196
877	chr5	(AG)10	AAACCCCATTTCACCATTGA	CATGATCTCGTGGAGCTTGA	184	178	178	184	178
878	chr5	(GA)8	GGCAAGCAGAAATTGGGATA	GGCCTTTGGTGAGAGAATCA	167	167	160	160	160
879	chr5	(TA)21	CAGAAAGGGCTATGATTGAGG	TATGTACATGGGGCGTTTGA	170	170	141	141	141
880	chr5	(GAT)8	TGCATATTTTACTTATGAATTGCCC	GGATGCTTAAATGAGAAGGGTG	280	301	280	280	280
881	chr5	(AG)10	GGGATTTAATGGGTACAGAGGG	TCACTTTCTGTTTTGGGGTG	280	283	280	280	280
882	chr5	(AG)6	CGGAGGATTCAGTGGTTGTT	ACATTACACGCCCACTCCTC	280	280	292	280	280
883	chr5	(AG)27	AGACCAAGGATCTGGGTGTTA	TATGGGTAAAATCGCAGCAA	280	280	271	280	280
884	chr5	(TAA)5	TCATCATCATCATCATCGTCA	CCAAACTGACAGCTTTACCTACAA	280	280	194	280	280
885	chr5	(AT)19	TTGGAGTGCCACCAAAAGTT	TTCTGTCCATCCAATGACCA	279	279	265	279	279
886	chr5	(TA)16	GTAAACCAAAACCACACCGC	GGTTTGCGGTTTAACCATTTT	279	279	255	279	279
887	chr5	(AT)9	TTAGCTGATGCGTGTCCATC	TTCCTTTTTCGCTCTCCAAA	279	268	279	279	279
888	chr5	(TTA)29	ACCCCTCTTGCGTTTTGTTT	CAAAACCCCGAAAACCAGTA	279	249	279	279	279
889	chr5	(ATT)66	TGAAGAACCTATTGTTGGGGA	AGTTCAAGGTCTTGAGGCCA	279	129	279	279	279
890	chr5	(TC)9	ACCTCGGTCTTCCGTCCTAT	TGATGGCGATGAGAGAGAAA	279	279	279	277	279
891	chr5	(TAT)33	TTCAGTTCAGCTCCATTCTTTT	TGCTTTGACCTAAACTATGTTCC	278	276	278	278	278
892	chr5	(AT)9	TTTTGGTTAGCTGATGCGTG	TTCGCTCTCCAAAGATCAAGA	278	267	278	278	278
893	chr5	(ATT)16	GGACAATGATTCTGGATTTCG	AATGAAGGGGCCAACCTAGT	277	277	194	277	277
894	chr5	(CT)12	GTTCCTGGCAATCTGGAAAA	GTAAACTTGCATTCACGGCA	277	263	277	277	277
895	chr5	(GT)9	ATTTGGTCCCCTCTTTTTCC	CCTGTCCAGACCTTTTCGAG	277	277	277	275	277
896	chr5	(GA)8	TTGAGTTTGCACCATGGCTA	TGTTTCTCTCCTTCACCGCT	276	276	276	280	276
897	chr5	(TA)16	CGCCAATTTTCCTCGACTT	GATTCCCTTTTAGCCATAGCA	276	276	159	276	276
898	chr5	(AT)22	CCTATTGAAACCCCCACCTT	TGCCAAACCTTAACCTCACC	276	276	276	249	276
899	chr5	(TA)26	CCCTTGAAATTGGGCAGTTA	AACCTGTTTGGTGGATTCATTC	276	276	276	196	276
900	chr5	(GA)10	CGTTGCTTGGGAAAAAGAAA	AAAACGGGGTCTAAAATGGG	274	268	274	274	274
901	chr5	(TA)11	AAAAGAGGAGGAGAGAGGCG	GTTGCGGTTTCGACCTAAAA	273	273	275	273	273
902	chr5	(GA)9	ATTTTGGGAGCCATTTAGGG	AACGTTTCACCAGCGTTCAT	273	273	267	273	273
903	chr5	(AAT)33	GCTAGGCGTGTCAATAAGGC	CAAGACACATTTTCACATCAACTG	273	210	273	273	273
904	chr5	(AT)43	AGGTTAGTGGTTGGCACTGG	ATCGAACATGCAACCTCACA	273	189	273	273	273
905	chr5	(ATATC)20	CGCAGCCATTTCTGTTTTT	TGCAACTGAATTGAACTGAACTG	273	273	273	268	273
906	chr5	(TA)9	AGCAATGCCGGAATTTGATA	TCTGCCTAGAATCAAAAGCTGA	272	272	270	272	272
907	chr5	(AT)19	TTCAGAACAATTTTGATGGTGTT	TGAGGAGCTTTTTCCAATTCA	272	272	193	272	272
908	chr5	(GA)12	TCATACCAATGGCGAACAAA	AACGTCGGCCCACTCTATAA	271	266	271	271	271
909	chr5	(AG)8	TTTTTAGCGGAGATTTTGCG	AAGTTTCTCTCTCCTCACACCA	271	248	271	271	271
910	chr5	(AT)10	ATCATTCAAACATCGCCTGT	TAGTGTGCATCGGGTTGGTA	270	270	270	210	270
911	chr5	(TA)26	TTGAATTGACCCGAAACAAA	AGCCCTTAGAGTGGGTGCTT	269	269	269	173	269
912	chr5	(GGT)6	GCTCAAATTTGGTTGCATGA	TTTCTTGGTTACGAGCCGAC	268	268	268	262	268
913	chr5	(TTG)8	TGGAGGAGGTATTGGTTTCG	TCTCTCCTCTTCCTCTCCCC	267	268	267	267	267
914	chr5	(GA)9	GACCTTCGAACACCACACAA	TCCTCCCTCAGTCGTTTCTC	266	266	266	267	266
915	chr5	(AAT)42	TCAATGTCAGGTGAGTAGACAATTC	TCTCATCATCGTTGTCATTATTATTC	266	148	266	266	266
916	chr5	(AG)11	TTCAATCCAAACCAAACCAA	GCCCTTTTGCACATCTAAGC	263	263	263	261	263
917	chr5	(TC)7	CACGTGGCAGTAGATTTTGAA	AGTAATGAAGTTGGCGTCCG	263	263	263	261	263
918	chr5	(AAACT)14	AAATCGAACTCAACACTCTGTCAC	TCCTCCACTTCAAGGTTGTTG	262	262	252	262	262
919	chr5	(AT)8	GCTCCAAACAAAAGAGGGAA	TTCACAAGTTCTAAGCCAGGTTC	262	260	262	262	262
920	chr5	(AT)9	ATATGTGGACTGGCAGAGCC	ATCTCAACCACACGATTGGA	260	260	254	260	260
921	chr5	(AT)13	AAAGTTCCAGCTCATAAAACCC	AATGAGAGGTCATGGGTTCG	260	260	260	150	260
922	chr5	(TA)19	CGGGTTTATTGGTTCAGATCA	CGAACAAAGTCGGTCGAAAT	258	317	258	258	258
923	chr5	(TTA)9	TCAGTTCAGTTCAGCTCCATTC	TGCTTTAACCTAAACCATGTTCC	258	232	258	258	258
924	chr5	(AG)8	AGGGGGTAGAGAGCGATTGT	TACATTTTTGGGGCCTCTCA	257	257	255	257	257
925	chr5	(AG)9	TTGCGCGACAGTAAACAAAC	CCCTCAGCTTCGTGAAAAAC	257	257	245	257	257
926	chr5	(AT)6	CATAATGTCTATGCGCCACG	GGATGTCCGAATTTATTGCC	252	252	253	252	252
927	chr5	(TC)10	TGTTGCCAAACATACCTTCAA	TTAGTTGGCAAAGAGAGGGG	252	252	251	252	252
928	chr5	(CA)12	TGAAGGAGTTCAGGGGTCAC	ACAGGTGGGAGCCATGTAAA	252	250	252	252	252
929	chr5	(ACC)8	TCCATCCTCCTGCTGTCTCT	GATTTGGGTTGATGGTGGAG	251	251	251	248	251
930	chr5	(AT)8	CTTCCTCCTTGGTTCTTGTCA	TTCTCTCCAAGTTGGGCATC	250	250	250	253	250
931	chr5	(GA)24	GGAGGAGAGAGAGAAGGCGT	TCTCAAACTGCCCTTCACAA	250	250	222	250	250
932	chr5	(AT)8	CATTGGATGGGTTAGATCGG	CCAACCAGACTTTGATGGGT	247	247	247	248	247
933	chr5	(TG)10	CCTCAATCGAGGAAACCAAG	TGCTATTAACGTGCTCAAACAAA	244	244	232	244	244
934	chr5	(ATT)5	ACAAGTGTCGAATTTGCGTG	GGACTGAGGTGGTGAGGAGA	243	251	243	243	243
935	chr5	(TAA)8	TGATGATGAATGATGAACAGATGA	AATGACCGGTTGGTTACCTG	243	243	297	243	243
936	chr5	(TTCAG)5	AGCTGCAATAGATGGAACCG	TGGAGCTAACTGAACTGAACTGA	242	242	232	242	242
937	chr5	(AT)15	TCCAAATGTGAGAGATGGTTG	TTGAACCAAAAGTTCTTCCGTT	242	222	242	242	242
938	chr5	(ATG)6	ACCACCACCGTTCTCACTTC	CCTCCACATCATCTTCAGCA	241	241	235	241	241
939	chr5	(AT)13	CACAAGTCTCATTTGCCCTG	CCGTCTTTGAGTCTTTTCACG	241	241	241	181	241
940	chr5	(TA)27	GGTGGGCTGTTACAGATGGT	GAACTGCTTCCACTTCCAGC	240	189	240	240	240
941	chr5	(TA)14	GATGGATCGGGTGATTATCG	GTTTAAACGGATGAGAGGCG	240	240	240	235	240
942	chr5	(AT)14	TGAAGAAGAGAGCCCCAAAA	TTAGGCTCTGCGTATGTCCTC	240	240	240	130	240
943	chr5	(ATT)12	GCTCAAGAGTTGGTGCAATG	AAAACGCCCAAAATGACAAC	238	238	238	244	238
944	chr5	(TC)8	TTCCATTTCACCAACCCATT	GAGCAGAACCATTATGGGAGA	237	237	199	237	237
945	chr5	(TC)12	CCCATCACATCACTAACCCC	GTCGATTTTGACCCGGTAGA	237	235	237	237	237
946	chr5	(AG)14	GATTCCCCCAAACCCTTAAA	ACGGAACCCTAACATCGTCA	237	225	237	237	237
947	chr5	(AC)10	CAATTCCAATAACGTAACCAAACA	AAGCTTGGAGGTTCTCGGTT	236	236	193	236	236
948	chr5	(TA)8	CTTCCTCCTTCGTTTGTTGG	GCAATTAAAAACCCTAAAAACTCTT	235	236	235	235	235
949	chr5	(TA)19	CGAAAGGGTGCTTTAGGTTG	GTATGCTGAAAGTTTGCCCC	234	234	196	234	234
950	chr5	(CT)13	GGTTCTACCAAAACCGCAAC	CGGAAATTCGAACCACACTT	232	317	232	232	232
951	chr5	(TA)9	CGAGCTGAGTATTGTAACGTCG	TGAAATCGTCGAATTGGTCC	232	232	244	232	232
952	chr5	(TC)13	TGCATCCAGAAAAGTCATGC	CAATGGATCATCAAGTGGGA	227	238	227	227	227
953	chr5	(AT)14	CAGGTTGCAGGTCTGCACTA	TCTGTATTTATGTTGAAATGTTGTTTC	227	227	278	227	227
954	chr5	(GAGAA)5	CCACTCAAATGGTGGAGAAGA	ACCACCACCACCACTACCAC	226	226	274	226	226
955	chr5	(GA)6	AGAGAGAGAGTGCGCCTTTG	AAACCAGCCATACAACCTCC	225	225	226	225	225
956	chr5	(CAT)8	ACCAAGGCTAAGCAAACGAA	GCCCTTCTAAAGGAGGAGGA	224	227	224	224	224
957	chr5	(TA)11	TGCCCTAGAATGAAGGGAAA	GGAGCTTGAGGCTATTTGGA	224	224	224	220	224
958	chr5	(AT)19	TTACACCTGCTCAGCCTGATT	CCCATGTGAACATGTGATAGG	223	123	223	223	223
959	chr5	(TA)8	TGTGAAGCATCCAACGATTC	AGAGGCTCCTAGGGGTTCAG	223	223	223	208	223
960	chr5	(TA)8	ACGTGGCATTGAAAATGTGA	TGGTGGGGTAGGTGAAAGAG	222	222	219	222	222
961	chr5	(CAC)10	CTCTCCTCTCCACCACAACC	CACTGGGGGTACTATGGTGG	222	222	180	222	222
962	chr5	(GA)8	CCCAAAAAGAGGAGCACAAA	TGAATGAAATGCCCAACAGA	222	219	222	222	222
963	chr5	(AG)8	ACTAGGTGCCGTCGTGAGAT	TGCTTTAATTTATTCTTATTTGGCA	221	220	221	221	221
964	chr5	(CAA)9	TCACGATCGCAATAAGTGGA	GCATGTGTCTCCCTTCTGGT	220	217	220	220	220
965	chr5	(CT)8	CTACCTCCTCCCTCCCTCAC	GACGCCAAGAGAAGATCGAC	220	202	220	220	220
966	chr5	(TA)12	GGACCACCTGTGTAATTCCC	CTCCTTTTCCAAATCCAAAAA	219	213	219	219	219
967	chr5	(AC)8	TGAAATATCTCCCTTCCCCC	TCTTTCCAGCTCCCCCTTAT	216	216	216	251	216
968	chr5	(TAT)21	AGTTGCAACCAGTTCGGTTC	ATGTTATTTTGGCCTCTGGG	215	207	215	215	215
969	chr5	(AT)10	TGAATGCTTTGTTTTGCACAC	AATGAGTGCACGATCCTCAA	215	207	215	215	215
970	chr5	(TA)9	GGGATTTGATCCCTTGTTCC	AAGGGGACACCATCTTCCTC	215	192	215	215	215
971	chr5	(GA)16	GACTGGATGACGTGGCAGTA	CTCCTCCCCCTCACAAAAAT	214	214	214	218	214
972	chr5	(TA)9	TGGGTTCCTCAAACCCATT	GGGCAAACATTTTTGTAATCC	213	213	214	213	213
973	chr5	(GA)12	TGGTAAAATAGGCCCCTCAA	CCATTAGCAAAAACACGCAA	213	209	213	213	213
974	chr5	(TA)9	TCGGAGAAGTTCAATCGGAG	ATGCAAGCAACCAAGGAAAG	211	210	211	211	211
975	chr5	(CAT)9	GACAGGGGACATTTGCTTGT	AGTCTTGGCTTTGGATCCCT	210	213	210	210	210
976	chr5	(TA)8	ATGCAAGCAACCAAGGAAAG	TCGGAGAAGTTCAATCGGAG	209	209	209	210	209
977	chr5	(TC)9	GCACGTGCCAATTCTCTCTT	ACAAACACCTGGTTTCCAGC	209	209	209	204	209
978	chr5	(TC)12	CATCTCTTTTCCCACCATCC	CATGGCAGCTTCAACAAAAA	208	208	203	208	208
979	chr5	(ATA)10	GCCTTAAGGACTGCATTTAGTTTT	AAGGGTCTGTTCTCCCCAAT	206	206	206	209	206
980	chr5	(TC)24	TCCTTTGTAAACCCCGTCCT	GGTGATGGAAAACGGTTGAG	200	200	195	200	200
981	chr5	(TG)15	TTGATCGATGTGGTTCACTCA	TGCATTTAGAGCAAACTTTGTGA	197	191	197	197	197
982	chr5	(GAA)10	TTGCAAAAATGTGGAGCAAG	TGTCGTTCAAGAAACTTGTTGTG	196	196	196	193	196
983	chr5	(AG)9	CCGATGAGGAGGAAATGAGA	AAATGTGCAGCCCAATAAGG	194	148	194	194	194
984	chr5	(AT)9	ATTGCGCCAAATCCAAAATA	AACAAAATGCATCACAAATTGC	190	190	182	190	190
985	chr5	(TG)10	AACGTTCATTTTCGTGAGCC	TGCTATTAACGTGCTCAAACAA	189	203	189	189	189
986	chr5	(AT)7	TTAATGATCTAAACAATTCACAATCTG	CAGATCTAGTCAGAAATTGGGGA	188	176	188	188	188
987	chr5	(TA)10	TGGCAGCATGTCATTTGTTT	ATACTAACCCGGGACAACGC	187	187	181	187	187
988	chr5	(TA)9	TATCCCGATTCTTGCACTCC	TGCCTCTGCGTTAACATGAC	187	183	187	187	187
989	chr5	(TAA)10	TGACTGTGGATTTGACTGCTG	GGGGTGGGTTAGAAGGAAAA	184	184	171	184	184
990	chr5	(TA)13	ACTTTCATGTGCGATTGAATTA	GGAAGGGTCAAGAGCCATGT	181	115	181	181	181
991	chr5	(TA)9	TGGAAACGCACTTAAACGAA	CCGAGAACTGGTGGATCAAT	180	212	180	180	180
992	chr5	(GGT)9	CACGCTATTGTTCATGTGGG	CCAGCACATGATACCCTCCT	178	178	172	178	178
993	chr5	(GA)16	ACCAGAAAACGAAGCAAAGC	AAGCACCTTTTCCAATGCAG	175	175	175	184	175
994	chr5	(TA)8	CCCTCAATGCAAAGCTGATT	TTGCCAAAAAGCTACCCAAG	175	175	172	175	175
995	chr5	(TC)8	TATCACCAAATTTCCCCCAA	TGAGATTAGGGTTTGGTCGG	172	172	172	190	172
996	chr5	(GA)8	TCTTCTTCTCGATGTTGGGG	CTTCATGCTCATGTCTCCCA	172	172	172	178	172
997	chr5	(AGA)12	TGAGTGAATTTTAAGCAGCAACA	GCACACCTTCTTCACCTCTTG	171	171	183	171	171
998	chr5	(TC)9	GAAGCCCACTAACTCTCCCC	GAAGTTTGGGGAACTGGGAT	168	168	168	166	168
999	chr5	(TC)8	GAAGTACCCCCTCCCATGAT	CCCTCCTCGAATTTATGCAA	167	167	167	245	167
1000	chr5	(GA)8	TCACCAGATATGACGACCGA	CTGGTACAACTCCTCCAGCC	166	166	216	166	166
1001	chr5	(GATGGT)8	TCAGGGAAGTTAGTCGGTGG	TCCTCTCAACCATGGCTACC	166	160	166	166	166
1002	chr5	(TC)8	GCACAACTGAAGGCTGTCTG	AGTCCTCATGGTTCACCTGG	164	164	164	170	164
1003	chr5	(AG)8	TTCACCAATTTGGCTATGTCC	CTAATTTTGCGGAAACGCAT	164	164	164	160	164
1004	chr5	(GA)11	GATCTGCCATTGATGGCTTT	CATACATTTTTCCCGCCATT	157	157	157	144	157
1005	chr5	(CTT)19	TGCCTACGTGCAGACTCATC	AAAAGAAGTCGAATTGAATAAAGAACA	153	153	153	147	153
1006	chr5	(GA)9	TTGAGCTGTGAAGATCCGTG	CGTCCTTCCTTCTCCCTTCT	152	128	152	152	152
1007	chr5	(TG)8	GATTGGTGCTACAGGGGAAA	GGAAGCTCAAACGAGACTTGA	150	149	150	150	150
1008	chr5	(GA)9	GAGAGTGAGGGCGAGAGTGT	GCGACGCACATTAGTCTTCA	146	146	146	266	146
1009	chr5	(AT)9	CGTTCGACTTCAAATGTTGG	AGGGAGAGAAACAAGTGCCA	143	143	155	143	143
1010	chr5	(TA)8	TGCCGTTATAGCATCACGAA	TTTTCGAAACACACAAGTTCAA	121	117	121	121	121
1011	chr5	(ATA)26	ATTGCAGCAGCAACAACATC	TTGGCCAAAGGTGAAATCAT	261	261	261	315	261
1012	chr5	(GTG)8	TACTCGAAATTGTGGTGGGC	TTACTAGCGCAACCCTTCGT	245	289	245	245	245
1013	chr5	(TTCAG)5	TTCAGTTCAGATCAGTTCAGTTCA	TAAGGGCATGTTCTCTTCGG	140	159	140	140	140
1014	chr5	(AG)12	GATCAAGATTGAACGCCGAT	GCGCTTAATAAACCGCAAAA	235	235	235	235	249
1015	chr5	(CA)9	GTCACCCAAGTGCAAAACCT	CTGCCCTTTGAGTTGGAGAA	111	111	117	111	111
1016	chr5	(ACA)9	TCCACGTAAGACAGCAACGA	GCTTGATGTTGGTCTGCTCA	113	113	113	110	113
1017	chr5	(CAA)8	TCGACCTCCGTGCTAGTCTT	TGGATTTTGTACAAGTGGGCT	110	110	110	107	110
1018	chr5	(AT)8	TTTTGGGATATCGTTTAGTGGTG	GCGTGTTCGACAACAGTAGC	252	248	252	252	252
1019	chr5	(GA)8	GAAGAAATCAACGGCTGGAG	TCGTCGTTCGTCACTTTTTG	163	159	163	163	163
1020	chr5	(GA)21	GGTTCCAAAAATTGGGTTGA	GCACGAGTTTCAGAAGAGGC	263	258	263	263	263
1021	chr5	(AT)13	GAGCGGTGAGGAATCACATT	AAAAGCCTTGTTGACGCATT	252	245	252	252	252
1022	chr5	(CTT)8	TTCCCGTTCTTCATGTTCCT	GAACAACTGGCTGGGTCACT	194	185	194	194	194
1023	chr5	(TA)13	TACATCGTATTTTCGCACGC	CGAGACCCTGTGCAATTTTT	114	114	114	114	104
1024	chr5	(AAT)11	TTGAGAATTGCTTTGATCCTCA	TTTTGTTGCAAAATGAAACACC	231	231	219	231	231
1025	chr5	(AT)11	GCATGAATGCATGATAGGTCTC	TGTGCTTCGTGTTGATCTCC	262	247	262	262	262
1026	chr5	(AT)10	TTTATTTGGCATTCATGCTTTT	GACACGTTCTGTTTCCTTTCC	222	222	222	222	204
1027	chr5	(CCA)13	TCCACCTCAACAACTCCCTC	AGTCGAAGAAAGGACCGTCA	125	125	107	125	125
1028	chr5	(TTCAG)5	AATTCAGTTCAGTTCAGTTCAGTTC	GGGCATGTTCTCTTCAGCAT	169	169	144	169	169
1029	chr5	(TA)19	GCATTTTATGCTGGTTGATTGA	TTCGAATTTTCCATGCTATGA	194	194	107	194	194
1030	chr5	(AT)43	GCCTTCGCTAAGAGTGTGTT	ATGGGCCGGTCACATTTA	280	160	280	280	280
1031	chr6	(TTCAG)8	TCAGTTCAGTTCAGTTCAGACCA	GCCTGTTCTCTTCGGCATAA	228	218	233	203	183
1032	chr6	(TA)16	TGAACAAAAAGTTTGAAGATTTGC	TTGGTACCACACCTCATGAAA	266	201	265	197	266
1033	chr6	(TCA)8	GTACAACCGGGATACAACGG	ATGATGGTGGGAATGTCGTT	239	235	233	232	239
1034	chr6	(ATA)24	TTCCTTAGAGAGAGCGCCAC	TCGAATTAATTTGGAACAAGCA	214	202	193	190	214
1035	chr6	(AT)12	GGATGGGCTGGAACTCCTAT	CAGCCTTCTCCATTCTCTGC	230	209	230	211	212
1036	chr6	(AT)10	CTCCATTTGTTCCTTCCATGA	GCTGATCCACACAAGCAAGA	215	211	191	215	207
1037	chr6	(AT)10	TGAATTCGATGATGTGCATGT	CGCTCTTCCAGATTTCTTCC	196	192	196	194	188
1038	chr6	(TA)17	GCCAATTTTGTAGGTATGGGA	AACATTGATCGATTATGTAGCCAA	276	228	276	146	183
1039	chr6	(ATT)14	TGGTTTTAATTGAAGGTTGAAAA	TCTCTTTGAATTTCCAGCAACA	169	152	159	169	143
1040	chr6	(AT)13	GTAAGGTGGTAGGCAACGGA	AACGTTAACGAGATGGACGG	275	261	264	256	256
1041	chr6	(TC)10	CTCTCCTCCAAAACAGTCGG	TTTGCAGGCTTAGTTGCTCA	257	271	233	233	248
1042	chr6	(TAT)10	TTGGAAGTGAAAAGAAGGAATGA	TGCCAACAAGTGGACTTTGA	248	230	232	229	229
1043	chr6	(TA)8	GGGGGAAAAGATTAAGGAACA	TTCCCCCTTTTTGATGATGA	200	210	197	201	201
1044	chr6	(TA)9	CATCCTCTGGTTTGAGGCAT	AACATCAAGTCCCAAGGTTTT	265	260	260	258	265
1045	chr6	(CA)8	AGTAACCCTCCTCCACCCAT	TGTTGTTGGATTTGGATTGC	260	252	252	258	260
1046	chr6	(GA)6	AACCAACACAACCCTCTGCT	CACCCCTTTCACGCTACTTT	196	299	196	257	257
1047	chr6	(AT)9	AGCAGGCTCCCACAACTAAA	GGGCAGACTCTTTGCAGAAC	252	252	243	243	254
1048	chr6	(GA)8	ATCTGCGTCATTCTTGGAGG	CTTCTTTTCACACGGCATCA	249	247	251	249	247
1049	chr6	(CCA)9	AAGGATTCTCCACCATTCCC	CTTGGGGAGAAAATGGCATA	254	236	254	236	239
1050	chr6	(TC)11	TCCCAACTAGTCAACCACCC	TTGCAAGAAAGTGATTTGCG	219	219	227	227	223
1051	chr6	(AT)11	GCCACACACCTCAAACGATA	ATCGTCGGGACGTTAACAAG	221	218	221	207	207
1052	chr6	(CTT)14	TTCCCACCAAAACAATCCAT	TAGTTGTCGTGAATGCGAGC	197	200	182	197	182
1053	chr6	(AT)27	TGGCATGCCGACTAGTTTAC	TCAAATCACATGCTTGCACA	223	175	223	176	175
1054	chr6	(TC)19	ACAACCAAAGGCAAGAATCG	TCTGAATGATTTCAGCACGC	199	172	199	165	165
1055	chr6	(GA)8	GAAGGAAGTGAGGGGGAGAG	AAAAATGTTTAAAGCCCCCG	152	152	154	154	164
1056	chr6	(AT)24	CACCAACCCACATCACAAAA	ATTGCTGATAAGTGTGGGGC	183	128	183	137	137
1057	chr6	(AG)11	CCCAAGTTTCCCCAAGTTAC	CACTCTCCAAGGCACATGAA	280	280	269	272	280
1058	chr6	(TA)20	TGACGGATATGCATTCAAGC	GGCTTGATTCTCTCCCAATG	279	279	246	217	279
1059	chr6	(TGG)8	CCCATTACAAAACCACCACC	TGTCCCTTAGTGGTATGCGA	279	279	274	279	276
1060	chr6	(AAT)16	TTTCATAAGACCGTTTGAGCA	TCAGGCGAAATAGGACCATC	276	276	271	245	276
1061	chr6	(TA)8	TGGATTTTGGGAAGGTGAAG	TCCACAGACCACAACCAAAA	277	278	277	277	274
1062	chr6	(TG)8	AAGTTGGATTGTTGGCTTGG	CACGCTCACCATGTACTCCA	275	275	271	275	269
1063	chr6	(CA)8	GAAATGCCAATACAAATGTTGC	TGTGATTGAATTCTGGTGCAT	265	265	272	265	267
1064	chr6	(AAT)17	CCCAATTTCTTCCTTTAACTCTTTT	TTTCTTATCAATCGATCCTTTCAA	265	268	265	262	265
1065	chr6	(CT)8	ACCTTTGCATCATTTTTGCC	AAGGTGGTGACAGAGGTTGG	265	265	258	265	264
1066	chr6	(AT)22	TGGTTGAGCTGCATTGTTGT	GCTGCTTAAAAAGAGGCACA	262	262	309	185	262
1067	chr6	(GA)10	GGAAAATTAGTGGGGGCCTA	TACAGGGTGAAGCATGAACG	258	258	258	253	261
1068	chr6	(TA)14	GCGTGGAAAATTCATTCTCAT	TCTAAGGGTTGCGTTTTTGG	259	249	264	259	259
1069	chr6	(AT)19	TGGGGTTTGATCCTACACAAC	AGCTAGTGAGATGGCATGGA	256	197	281	256	256
1070	chr6	(AAT)17	AGACTCATGTGATTGGTGAGAA	CAACTCATTTAAAATCCAACTCCA	256	251	256	254	256
1071	chr6	(AC)6	ATGCGGAACATCAAACCATT	TCTTCACAATTTCTTGTGGGC	255	249	256	255	255
1072	chr6	(GA)8	ATAAGCTGAAACACCCAGCG	ACCTTTCCCCCTCAACCTAA	254	266	252	254	254
1073	chr6	(TTA)23	TGTTGTCAAAGCCACATACACA	GCAATCCTAAAGAACTGGGC	254	254	216	206	254
1074	chr6	(TA)9	CACCTTTTTGGCCTTTTCAC	TTTTTAAAATTGGGCCCTTTC	253	247	253	245	253
1075	chr6	(GAT)9	TTCCCATTCCCATTACCAAA	ATCATGGGGTGGTTGTTGTT	248	248	254	248	251
1076	chr6	(TA)8	TCCGATTTTCAGTTTTCGGT	AGAACAGGATTTGGTGGACG	243	243	245	243	247
1077	chr6	(AT)20	CAAAGTTTAGATGCTGCACACA	ATACGCACGACGAACATGAA	244	238	194	244	244
1078	chr6	(AT)10	TTGCACCATTTCATGTTTTCA	CTCTTGCGGAGAGCCTCTTA	244	254	244	242	244
1079	chr6	(TA)37	TCCAATTTGCCTTAAAACTCA	GAAGGGTGTGAGCAGACTCG	244	276	244	211	244
1080	chr6	(AG)8	AACGAAGACCAGCGAGTTGT	GCCCAAAAAGAAAAGAGCAC	244	245	244	244	239
1081	chr6	(CT)8	TCTCCTAACCGGCTAACCCT	AGCGAGACAAATTTGCGAGT	240	268	240	240	238
1082	chr6	(TG)17	TTTGTGGAATAGAGGGGCTC	TTATTGGGTCATTGTGCCCT	251	251	253	251	233
1083	chr6	(TAT)8	AGGGTCTGTTCTCTCCAGCTT	AGCGAACGACGTAAAGGTTG	231	244	232	231	231
1084	chr6	(TA)40	CTTGCAACACAAACATCTCAAA	GGCTCGTGTATAGTGGTTACGA	227	227	165	238	227
1085	chr6	(TA)9	TGCAAGATTTGAACTCAAAAAGAA	TTTGTTTTCCCCTTTTGTCAG	226	229	226	292	226
1086	chr6	(GA)8	GGGTGACTTAGGGTGTGTCG	ATTGTTGCGTCTTAGTGGGG	223	216	223	223	225
1087	chr6	(CT)16	GCATATCCTACAAGGCCCAA	CGACGGTGGAAGAAATATCG	235	214	235	235	219
1088	chr6	(TA)8	TTTTCGCTTACCCAAGCTTATT	CCTTCCTGACGACCTCTTGA	212	210	216	212	212
1089	chr6	(TC)10	CGCTCCGTCCCATTTTATAG	CCGAACTTATTGGAACCTGAA	209	203	199	209	209
1090	chr6	(ATA)18	CCAAAAACCTCAAACAACTCTTTT	AAGCATCCCCAACCTTTGTA	214	220	214	214	208
1091	chr6	(CCA)8	TCTTTCCTCTTCCCCAACAA	GTTATCCGGGTTTGGGTCTT	215	215	209	215	206
1092	chr6	(TG)22	CACCCTTCAGCTAACATTTGG	GGGAAAATGGGTGTTTCCTT	206	216	239	206	206
1093	chr6	(ATT)5	CCAACTTTACAATGAGGGAGGA	ATACATGAGGTCGGCCAAGA	201	198	188	201	201
1094	chr6	(TTG)14	TCCATTCTCCAATCCCTAAA	GCCAATTGCAATCACTCAAA	224	197	224	224	200
1095	chr6	(AT)18	CAACTTATTCCACTTATTTTGCGA	TTGCGTATCTTGAATTTGCG	198	131	146	198	198
1096	chr6	(AT)20	TCCACATTTTTCATGGCAAG	TGAGCATTGGGCAACATCTA	163	163	235	163	198
1097	chr6	(AT)12	GCAATGGAAAGGATCAAGGA	CCCTCTTAGCCATCAGGAGA	217	217	204	217	195
1098	chr6	(TC)18	TCCCTCCCAAAATACAAAAGG	ATTCTTTGTGGAGCGGAAGA	187	176	187	187	189
1099	chr6	(TAA)9	AGGCCCTGTTCTTTTGGTCT	CCTTCGGAATTCAGGATCAA	185	214	185	149	185
1100	chr6	(CT)29	CACCATGTTGGAGGGAGTCT	TGCTATGTGGTGGTGTCAGC	196	188	196	196	184
1101	chr6	(TA)8	CGGTGCGTTTGATAGAGGAT	GTAGCCTGCTGCTGCTCTCT	179	182	179	179	180
1102	chr6	(ATT)16	AAGAAGCAAATGGTGTTGGG	CATCATGAAAAAGGGGCACT	263	263	259	263	175
1103	chr6	(TGG)9	CCGTGGAGAAGATGACTTCC	TGCTTCAAGTTTTCCCCATC	187	240	187	187	170
1104	chr6	(TGA)9	TGGGTGTGATGGAGATGAGA	TCGTAGCAACTTCGATGCAC	168	168	162	177	168
1105	chr6	(TA)8	CGGTAAGCCAAAGGGACATA	TGTTGTGTCAAAGCCCATGT	158	156	158	158	168
1106	chr6	(AT)12	GAATCCAAAACGAAGTGCAGA	CACCTCTATCTCAAGGGAACG	279	169	279	279	148
1107	chr6	(GA)23	AGGCTATTACAGAAGCGGCA	CTCCCTCTCAATTCTCAGCG	137	161	161	161	159
1108	chr6	(CT)13	CATGTTCCTCGTGGCCTATT	AGGGAGTTGATAAATGGGGG	233	234	234	234	233
1109	chr6	(AT)9	ATTTTGAGACCACATCCCCA	TCGTGCACTATGGCAAGAAG	222	216	216	216	222
1110	chr6	(AT)8	GTGCGTCCTGTTTTCCATCT	CTCCGACTTGAGAGAGGGTG	280	287	280	287	280
1111	chr6	(AAC)8	ATCCTTTGGGTTTCACCTCA	CTCGCTGCTTTCTTTATTTCA	280	280	278	278	280
1112	chr6	(AT)8	CGGCCTATGTGTTCTTTGCT	GCTAGGCCACTTGTCGTCAC	280	280	280	276	276
1113	chr6	(GA)8	AGGTCGGGAAGAAAGAGAGC	TATCTGAAAAACGCAGCCCT	273	273	271	273	271
1114	chr6	(ACA)9	CAGAGGGAGGCTGTTGAATG	TTGTAGAAGGGCTGCGTTTT	269	269	261	261	269
1115	chr6	(AC)16	TTGGAAGCATTCACCTTTGA	AGCGGTCTCATCTGGTTCAC	268	268	244	244	268
1116	chr6	(AG)13	GACACACCAACCCTTTGCTT	AGATGGTTTTGCCAACAAGG	262	262	265	262	265
1117	chr6	(TC)9	TCTCTGCGCTACATTGATGG	AATCACGGACTCCTAGGCAA	263	260	260	263	263
1118	chr6	(TA)6	TGCTTCCTTTGTTACCGATTG	AGCCTCATTTTCACCACCAT	256	251	251	256	256
1119	chr6	(AT)20	GGATGAGGATACTCGACCCA	CACTGTTGGTCACACATCCA	252	229	229	252	252
1120	chr6	(TGT)9	CGATTACGATTACGATTACGATT	TTCCATTTCACAACCGTCAC	250	202	202	250	250
1121	chr6	(AG)15	CCGAAAACTTAAATCAGGGC	CATCTAATGGCTCCATTTTGG	250	244	250	244	250
1122	chr6	(AG)8	TGGTATTTCCCCCTCTGATG	TACTTGCCACGTGTCACCAT	246	246	243	243	246
1123	chr6	(TA)10	TCGTCACAATGTGCAATGTTT	TTCTGCTTTCTGGCTTGTCA	222	222	228	222	228
1124	chr6	(GAT)10	TCAATTCAATTAGCCGACGA	ACGGTAACATTGTAACTTCAAAAA	228	220	228	220	228
1125	chr6	(TC)8	ACTGATTGTTTTGCTTGGGC	ACTGGATGTGCCAGGTCACT	207	207	213	213	207
1126	chr6	(AT)27	AGGGCTTCCAAGAGCTGAA	TCAATCCTGCTTCTCTGTCG	250	250	196	250	196
1127	chr6	(TA)9	TTGTATGGTCCCCTAGACCAG	TCACCAAGGTTGATCACTTCC	190	184	184	190	190
1128	chr6	(CT)11	CCCTCAATCTTAATCAACCCC	TGGTGTTGAGGAGTGGTGAA	189	183	183	189	189
1129	chr6	(CA)10	TGATCATCCTGCATTCAAGC	TCTGGATGGACTATGGAGGG	187	188	187	188	187
1130	chr6	(TC)9	TAAACCCCGTCGGTGATAAG	CCGTCGAGGAGGACAGATAA	193	193	193	187	187
1131	chr6	(GA)9	AGTGGGTAGTGGGAGTGTGG	CCTCCCTTCCCTCGTAAGTC	180	180	176	176	180
1132	chr6	(AT)18	ACCTAACACCACCCCTCTCC	GGCGATCAGCGTTGTTCTAT	189	189	189	171	171
1133	chr6	(GTTTT)5	TTTCCGTTTCATTTTGTTTGG	AGGAAATCGAACTCAACACTCA	168	169	168	169	168
1134	chr6	(TGT)11	TGGCAAGATGGTAGAGTTCCA	CTCCACCAATTTTCAGCACC	160	160	142	142	160
1135	chr6	(TTC)11	GAGGGTTTTGGGAGAGAAGG	ACCAGCTGAGTTTTGCCTGT	167	167	149	167	149
1136	chr6	(TC)9	AAGCCTTTTTGTGCTCTCCA	CAATTGCTGCAGTCCTTGAA	139	139	133	139	133
1137	chr6	(TA)19	CGTGCTTTCTCCCATCATTT	CCTCCATCTGGATGGTTGTT	214	214	214	214	311
1138	chr6	(TCTGA)8	TCTGGTCTGATCTGATGTGGTC	GCTCACGCAAATGTCTTTCA	264	264	264	264	294
1139	chr6	(AT)9	AATGAAGTGGTGAATTGTCGC	GAATGATCTGACGGCTGGAT	278	278	278	278	282
1140	chr6	(AT)9	TTAACATAGAAGGGCTGCGG	TCGAGGATAGTTTTGATTTGGA	276	276	276	276	278
1141	chr6	(AT)10	CCGGAATTCATTCTTTCAGC	ATGAGGACGCCACCTAGAGA	279	279	279	279	275
1142	chr6	(TA)8	CCGAAGCTAAGGTGGTTCAA	CACCAAAAAGGTACAGAGGGA	277	277	277	277	275
1143	chr6	(AT)9	GGGTTACCCAGAAAAGAGCA	TCGGCAAATTTGGGATTTTA	278	278	278	278	274
1144	chr6	(AT)29	CGCAATCAATTGTTGGTTCT	TTTGAACAATAATCATGTTGCTGA	265	265	265	265	274
1145	chr6	(GA)10	TGAGAGAATGGAAAAGGCCA	TGCTGAGCTGGGTGTGTTAG	271	271	271	271	269
1146	chr6	(AT)9	TTATTCTCGCATGAAAATGCC	TGGTTCCAAAATCGAAGAGC	271	271	271	271	267
1147	chr6	(ATA)15	TTCGGAGTGTGCCCTGTAAC	AAATGTCAACCCTAGTACCCAGA	264	264	264	264	267
1148	chr6	(AAC)12	AACGACCACAACAACAACGA	AACTACCTGCGCCTAAGGGT	252	252	252	252	267
1149	chr6	(TC)17	CCTGCTTGGCTGTCCATTAT	TTCACTGACTCCCCAAAACC	264	264	264	264	262
1150	chr6	(GA)8	CTGAGGTCGAAGCCATTAGC	GACGGACGATATTCACGGAT	277	277	277	277	257
1151	chr6	(TA)14	TCACCACCTATGTGGCGTAG	GAATTGGGATGCACCTATGG	267	267	267	267	249
1152	chr6	(TC)9	TTCTTCCTCATTCGGTTGCT	ACGATCTCCACCTTCACCAG	250	250	250	250	248
1153	chr6	(AT)8	GTTCGGAAGCTTGATGCAAT	AAGAGTGGTTTTCAGCGGAT	277	277	277	277	247
1154	chr6	(TA)9	CACCCCGAAATTTCTTTGAA	ACTCGGCACACACACGAGTA	250	250	250	250	246
1155	chr6	(AAC)10	CAGATGAATGGCAAAGCTCA	AGGGAGGAGGAGCAATGTTT	261	261	261	261	244
1156	chr6	(GA)8	TGAAGCTGAAACATTTTGCC	TAGCCTTCTCTCCCCACCTT	262	262	262	262	242
1157	chr6	(ATT)17	TTAGGGTCTGTTCTCCCCAA	TCGGATCATGCGAAAATAAA	263	263	263	263	240
1158	chr6	(TA)9	TTTCATTTTACTTTTTGGATCTTTTG	ACAACCTATTGCTGCGGTTT	242	242	242	242	237
1159	chr6	(GA)8	GCTCTTATCCGCTGCTCAGT	TTGGTCAAACACTTGCCATC	239	239	239	239	237
1160	chr6	(ATA)18	TCCTAAAGATCCGCTCTCCA	AACTCGACCAAAGTGGGATG	258	258	258	258	231
1161	chr6	(AT)10	TGTGCTTGGTTGTTGTGGAT	CAAAATCAAAGCATGGAGGA	226	226	226	226	228
1162	chr6	(TA)11	AAGAGTGGTTTTCAGCGGAT	TTTTGGAATGAAAGACACAAACA	227	227	227	227	226
1163	chr6	(CA)8	AGGATATGTTCCGACCTCCC	AGACTCGAGGAGAAGCAGGA	213	213	213	213	223
1164	chr6	(CT)8	TCCCTCTATCCCTTTCTCCC	ATTCACGTGGGTCCAATAGC	219	219	219	219	218
1165	chr6	(TA)23	GCTTTCTTGCGACTTATCACG	CCATTGAACAATGTCGACAAAA	244	244	244	244	216
1166	chr6	(CT)8	CGATGAATTCACTCAACCCC	ACCGAAAATGAGTGTGGGAG	218	218	218	218	214
1167	chr6	(TC)10	CATCGAAACAAGCTCGAACA	AACGGTTACTTGGCGTATCG	216	216	216	216	212
1168	chr6	(TA)8	AGGTGTTCTCACAAGAGCCC	TCACTTTGTTGGTGGAATGG	208	208	208	208	211
1169	chr6	(CT)12	GCCTGTCTCTCATTTTTGCC	TTGAAAACAAGTCGGTGACAA	269	269	269	269	210
1170	chr6	(TAA)5	TCTTGTTTGATCCGTCTCAATG	TCAGACCACATCAGATCAGACC	177	177	177	177	207
1171	chr6	(GTT)11	TTCCTATTCCTGTTGCACCC	CTCACAGCAGATCACTCCCA	224	224	224	224	206
1172	chr6	(TTG)13	TGAAGATTGGAAGAGGTGGC	GCTCGGGGGAATACACTACA	214	214	214	214	196
1173	chr6	(AT)12	CCTTCGTGGCTCATATGGAT	TGAGAAAGTTTTGGGAAAATGAA	275	275	275	275	194
1174	chr6	(CTG)19	GGAAGCAGAGAACAGGATGG	TGTTCGTGTGTCGTTTCACA	223	223	223	223	187
1175	chr6	(TCA)10	GTGCACTTGAGGCAGAAACA	AAAAGAAACAACCGGCTCCT	180	180	180	180	186
1176	chr6	(GGA)6	TGGGAGTGATCTGCTGTGAG	CTCAAGACCCGATTCCGATA	177	177	177	177	183
1177	chr6	(AT)8	TGGGCTAAATATGGGCTGAC	CGTTTATTAGTCGCAATCTAGTCTCA	184	184	184	184	180
1178	chr6	(AT)10	TTTCAATTTCGATAAGCCCC	TTGACACGCTCCTCTCTCAA	247	247	247	247	179
1179	chr6	(TA)10	TGATGCCAAATACTTCGATTG	TCAATAACAACAGCAAAAAGCAA	233	233	233	233	177
1180	chr6	(TA)34	TTGTTTATGTCTTAGGGTAGATTTTCA	ACTCCATGCGAAAAATCCTG	231	231	231	231	161
1181	chr6	(CT)8	CCCCAAAACCTACCATTGAA	AGTGCAAAAATTGCATTGGA	160	160	160	160	158
1182	chr6	(AT)11	TATTGCTGCGGATTTTGACA	GTGAGAGAACGGCTGAGAGG	159	159	159	159	158
1183	chr6	(AT)11	GCCCTTGCTTTGTGAATTGT	ATTCCTGGTCCTCCAGACCT	179	179	179	179	149
1184	chr6	(TA)10	AACGTGCTTAAGGAGTTCTAAAAT	CCAATCCTCCCCTATTTGGT	197	197	197	197	136
1185	chr6	(CT)13	TGGAGCAGAAAGAGGGAGAA	AGAGCCTTGACCAAGACGAA	147	147	147	147	135
1186	chr6	(TA)15	CAACCGCCCTGATATCTTGT	ATATCCGTACCCGTGTCCAA	239	239	239	239	121
1187	chr6	(AT)12	ATTTTGCAGCGGAAAACAAT	ACATTGGGAATCTGGAGTGG	201	186	187	186	186
1188	chr6	(TA)9	TGATGAGGATGGGGAAGAAG	TCACTGTTGGTCAAACATCCA	183	179	185	179	179
1189	chr6	(CT)12	ATAACGTGCGATGCAAATCA	GTGAGTGTGAGGGTGAGGGT	280	280	286	286	286
1190	chr6	(TC)11	CATGGTGCAACGCAGATTAC	CGCTTTCCAAATCGTAGGAG	269	271	269	271	271
1191	chr6	(TTA)9	CAGGCTTGTTTTTGAAAGCG	TTGCAAACTGACAAAGGGAA	259	256	256	259	256
1192	chr6	(GA)10	TTGAAGAAGAGATGGTGGGG	GCCGCTTCTCACTCTCACTC	169	169	157	157	157
1193	chr6	(CT)8	CTAACCACCAATCCACCACC	CATCCCCTAACCGATGAAAA	153	153	151	151	151
1194	chr6	(AG)9	GTGAGTAGGGAATGTGGCGT	AATCATGGAGATGGGTGACA	146	140	146	140	140
1195	chr6	(TGCCCG)9	TCCCTTCTGTCTTTTGCCTG	CCCTCAGTGGCTCTAAGCAT	280	280	280	282	280
1196	chr6	(AT)9	ACCAAAGAAGTTTGCCGATA	ACGCGTACCAAATCTCAAGG	280	280	280	282	280
1197	chr6	(TA)8	TTTGCATACCACTTCACGAAA	TTTGATGGCTGATTTGTTGG	280	282	280	280	280
1198	chr6	(AT)32	TACGCGGAACAACGAATACA	CTCCGTGAGGGTCCATTAAA	280	280	280	236	280
1199	chr6	(AT)10	GGTCAACATCTCATTGAGCAAA	AAAGCAATGGCTCAAAAACG	280	280	280	226	280
1200	chr6	(TATG)27	TGGGATTGGACGTTTAAGGA	CCGTTTTCCATACATCCAACTT	279	279	211	279	279
1201	chr6	(TTA)6	GTAGTGGAAGGTTTGGAGCA	TTATTTGGTCGTTCCCTCCA	279	271	279	279	279
1202	chr6	(TAT)35	ATGGACGATATGCCAACGAT	GCGGTTTCAGTAACTCATTTCA	279	279	279	178	279
1203	chr6	(AT)19	GAACAATCGACGCACACAAC	GGGAAGGAATAAAAGAGATCCA	279	279	279	177	279
1204	chr6	(ATA)13	GCATGCTTACATGAATGAGACA	TCCTCCCATGTGAGTATGTGA	278	290	278	278	278
1205	chr6	(AT)8	AAGCTGCTATTCATGGAGGG	TCTCATTCATGCTGTCACTGG	278	278	280	278	278
1206	chr6	(AT)8	TCAAGTGCATCGGTCGTAGA	ATGCTTTGGATTTGCTGGAG	278	278	272	278	278
1207	chr6	(TAT)25	CCCAGACCCAAGTCATGGTA	GCATGCATATAACAATCAGGC	278	275	278	278	278
1208	chr6	(TA)9	TGACATATCTCGATGGGGTG	TGCAATTGTTGGTGCTCATT	278	278	278	270	278
1209	chr6	(ATA)17	TCTCCTACCAACATAAGCAATTCA	TCAGCAAAGACGACTACTACTTGC	277	277	280	277	277
1210	chr6	(CT)10	ATATGCCTCCGTTGGTGATT	TGCACATTGAAAAGGAAGGA	277	273	277	277	277
1211	chr6	(AAC)11	CCAGAAACCAAATTTTGACGA	CAGAATTGCCGTCATCCTCT	277	277	277	265	277
1212	chr6	(TA)9	GATTTTTCGATGCGGTTTTT	GCCCTCTAAGAAATCTTTAAATCG	276	278	276	276	276
1213	chr6	(TA)6	GGCAAGAAGTACAAATGCCC	TACATACACCCTGGCGTCAA	276	276	278	276	276
1214	chr6	(AG)8	GAGAGGTGCGAGGAGAGAGA	TTTTAGGGCCTGTTTGGTTG	276	276	274	276	276
1215	chr6	(TC)8	CGCCGTTTCTACTCTCATCC	ATAAAACGAGCCGACGAAGA	276	276	276	272	276
1216	chr6	(ATA)9	ACTTATTTCGATTGGTGGCG	TCATTAGAGCACTTTTGGTAATACA	275	275	233	275	275
1217	chr6	(TA)13	GGGAGAGTACATGTGGCACC	CCAACACTTACCTCCAATTTGC	275	200	275	275	275
1218	chr6	(TA)15	CGTTAACGGTCAATGACGAA	TTTCGAATTTCAATAAGCCCT	274	274	276	274	274
1219	chr6	(AT)8	TGAAAGGGTATACGGTGCAA	ATGTGCAAGGCTTCTCTTCG	273	288	273	273	273
1220	chr6	(TA)8	AAAGAATATACCAATTTCGAACGG	CAAACCGCCTACCATTTCAT	273	273	289	273	273
1221	chr6	(GTGAGG)9	GTGAGGAGGAGTGGGGAGAT	AAAACATTTCGGTCTCGTGC	273	273	279	273	273
1222	chr6	(TA)24	TGGAAATATGGGAATTTTGTGTC	TCCAAAGCATGCCTTAACAA	273	273	241	273	273
1223	chr6	(GTTAT)43	TGAGTTAAGACGAGAAAATGGTT	AACACTGCCAAGTACAGGTTCA	273	268	273	273	273
1224	chr6	(TA)12	TTGAGGTCTCGGGATCAAAC	TTTAGGGACTTTGCCTCCCT	273	259	273	273	273
1225	chr6	(AT)13	TTGTCAACACGTTGGAGAGC	TGTAGCAAAGGATGGGACCT	272	272	262	272	272
1226	chr6	(AT)10	TTTTGGGGAGCACAATCAGT	GGAAAAATATTCAACAACTCCCC	272	272	261	272	272
1227	chr6	(AT)8	TCGAGCAATTCTTGTCCACTT	TCAGCATACATCTGCGTCCT	272	272	272	270	272
1228	chr6	(ATT)12	TGCCTCCATTGATCAAGATTT	TCGTGTGCTAGGAAAGAGAGAA	271	271	271	272	271
1229	chr6	(TA)8	TTAGGGACATGAAAGCCTGG	ACTGTCACAAAAACAGGCCC	269	275	269	269	269
1230	chr6	(AT)8	TTGCATGTTTTATGTCGTTGTG	TGAACCTAGCCAACAACCAAC	269	274	269	269	269
1231	chr6	(TC)8	TTGCAACATTTCCTTCTTTGG	CCCATGTCTTCTCCAATGCT	268	266	268	268	268
1232	chr6	(AT)8	CACAGGAAAAACAAAGGAAGG	GGCATAGTTCGGGCCTAATAA	266	266	263	266	266
1233	chr6	(TA)13	TTGAGAAGACGAAAGATGGAGA	GTGCAAATTTTATCGGGCTG	266	266	266	183	266
1234	chr6	(GA)11	AGATCTGTAGGCCATGAGCG	TGAACGTATTGTTGCGCTTC	265	312	265	265	265
1235	chr6	(AAT)20	TCGAAGAATGAAGGGAAGGA	TTATGGTGGGCGTAGAGTCC	264	264	264	156	264
1236	chr6	(AT)14	CACCCATAGCTGGGATTGAT	CTTGGCCTATTGATCGCATT	263	303	263	263	263
1237	chr6	(AT)11	GGCGAAGTCTGCATTCTCTT	GCATAAACATGATCATTCATCAAA	263	263	259	263	263
1238	chr6	(TTG)11	TTTGGACTTTTGGTTGCCAT	CCTCCTCTTGCCACTTCATT	263	263	248	263	263
1239	chr6	(AT)16	GCGTCGAGGAAAATCCATTA	TGGATGTTTTCATCCCTGGT	263	263	263	204	263
1240	chr6	(AT)23	AATTGCGTCAAAAGTTGATGA	CTTGCCACATGAAGCCTGTA	262	262	252	262	262
1241	chr6	(ATGAT)5	TCTCTATCGCTACGACCCGT	CCTGTCGCCATTTCGATACT	262	250	262	262	262
1242	chr6	(TGT)11	TGTAGACGACGACGATGCTC	AAACCAAACTCGTCACCACC	261	315	261	261	261
1243	chr6	(GATAA)13	TTCCCTTGATCATCCAAAGC	TGAAATGAGTGAAGATTAGTTGAACA	261	261	261	236	261
1244	chr6	(CT)8	GGCATTTGAGAGGCTTGTTC	CTGACCCCCAAAAGAGCATA	260	260	233	260	260
1245	chr6	(TAT)25	TGGGATTACCCCATATCCCT	AATTGAGGCAAGTCAATGCC	260	260	260	134	260
1246	chr6	(TA)11	TTTGGCACATTGCAAATAAA	TTTGTCGATGGTTTTTGTAAGC	259	258	259	259	259
1247	chr6	(TA)6	TTTTGGTTGTGGTCTGTGGA	TCTGAGCTGGTGTGTTTTGC	258	259	258	258	258
1248	chr6	(TGT)10	CTCTCTCACCTCCTTCCTTCC	TCTCCATTGCTGTGTTTGGA	258	246	258	258	258
1249	chr6	(TG)9	GGCGTTCTCTTTCCTCTCCT	ATGAGCTCCCTTTTGTTCCC	258	194	258	258	258
1250	chr6	(AT)43	TCATTTACGTCGATTTGGTCAT	AACGTGACCTCAAATCACCC	258	169	258	258	258
1251	chr6	(TG)10	CAAGCATCACAGTATCGTCCA	GGATGCCAAGCAACCTAAAA	256	254	256	256	256
1252	chr6	(TG)8	GTTGGATTGTTGGCTTGGTT	CCAACTCCCAATGTCCAACT	256	251	256	256	256
1253	chr6	(AT)8	AGGTTGCAGAAGGATGATCG	AATTCACAACTGCTTTTCGGA	255	255	253	255	255
1254	chr6	(AT)8	GGTGGCTTAAAACACATTCG	CGGTTGCATCCTTGGTATCT	255	255	250	255	255
1255	chr6	(TTGAG)10	TTTTGGCGAAATACGAAACC	CCATCATCCCAGATATTCCG	255	255	225	255	255
1256	chr6	(AT)9	TAGTGCCTTGACAAACGTGC	TTTGTTAAGGTCATCTTATTTAATTGC	255	255	255	249	255
1257	chr6	(TTC)8	ACGAAAATGACGGACCTTTG	ACCACCATATTCACCCCCTT	254	254	254	266	254
1258	chr6	(AT)9	TTGGGAGTGAAACCAGAACC	AGGCCTGGATGTTAAACGTG	254	254	256	254	254
1259	chr6	(AC)8	TTGTTCTTGTGGCCCATACA	AGCTACCCAAAACCCGAAAT	254	254	253	254	254
1260	chr6	(TA)16	TCCCATCCACTACTTGGCTC	TTCAAAGCACGCCTTAAAAA	254	115	254	254	254
1261	chr6	(TA)11	CATATGCTTAACCCTAATTTTCG	ACGCTCAACTAATCTGGGCT	254	254	254	244	254
1262	chr6	(TAT)10	CATAATTCCGCAAAAGGGAA	AATAACCCGCTCATCATCCC	253	253	300	253	253
1263	chr6	(GAG)11	CTGGGTGTGAGAGAGAAGGC	TCCATTCTCGGTTCCATACC	253	241	253	253	253
1264	chr6	(CT)8	GCCAATCTTTCGAAAATCCA	TGATGGTGCTAGGTGGTTGA	252	252	246	252	252
1265	chr6	(ATA)6	CCCCAAACACTTATCCCCTT	TGGTGTCCCCCTGTAATAGC	252	240	252	252	252
1266	chr6	(AT)14	CCAACCTCACATTAGGCCAT	AGGAACGGATCCTGCATAAA	251	251	242	251	251
1267	chr6	(TA)18	AAAGGAACACAAGGCATAACG	CAAACTTACAAGCCAGGGGA	251	251	150	251	251
1268	chr6	(TAT)19	CGATGTACGATATGAAAAAGATGG	TCACAAGTTCTTACCAATTCCAA	250	247	250	250	250
1269	chr6	(TA)23	TTTGCGTTGATCTTGTCTGC	TATGTAGCGGACAATGGGCT	250	187	250	250	250
1270	chr6	(CT)8	ATCCGCATGTGCTCCTATTC	CTTCTCCTTCCGCTTCTCCT	249	252	249	249	249
1271	chr6	(AT)10	GTACTCGTGTGTGTGCCGAG	AGCTGTCCAAAACTCTTCGC	248	248	251	248	248
1272	chr6	(TA)10	ATGTGGCCCATTCACCTAAG	GAAGGTTGAGCCTTTTACTCCA	248	248	246	248	248
1273	chr6	(AAT)21	CCAAACATGTCGTAAAAGACG	TGAGTAAAGTTGCCCAAATTAAAA	248	233	248	248	248
1274	chr6	(AT)13	CGAACATGATGCAGGTGACT	CATCAAAATGAAATCCCACCA	248	248	248	212	248
1275	chr6	(TA)8	GGCGGCTAAGATACGTTTGA	GCCACCATAATTTCTCTGCC	246	246	240	246	246
1276	chr6	(AT)19	GAAACCGTAACGAAGATGGC	TTTTTCTTTCGATAGTGTCAATCAA	245	245	245	117	245
1277	chr6	(ATG)8	GCCATTTTAAGAGGGCATGA	AAGAGAACACGCCACCTGAT	244	250	244	244	244
1278	chr6	(CAA)13	TTGCCACAACCATGAATCTC	TTTTTGCCCTCAACCTTACG	244	244	244	226	244
1279	chr6	(TTTA)10	TGTGAGTGTATGGGCAATGTG	TCCACATCTAATGTTTCGTGGA	243	231	243	243	243
1280	chr6	(TAT)8	TCAAACTCCCAAGTCCCAAC	TTTGCCCAAACGTTCAAACT	242	242	266	242	242
1281	chr6	(AG)18	GAGGATGGGCTGAAATTGAA	TGATGGTCTACGTGCTCAGG	242	242	242	214	242
1282	chr6	(CT)13	ATTTGCATCGGACCTCATTC	GGAGAAGAAGCGCAGGTATG	241	241	254	241	241
1283	chr6	(AT)12	TTCTTGTACATGTGGCCCAA	CTCACGGCGTATGATGAATG	241	241	239	241	241
1284	chr6	(TC)9	GCATATTAAGGCCACTCCCA	CGTGCGAACGAAATAAGGTT	241	241	226	241	241
1285	chr6	(GA)8	TGAATTTGGGATTTGGGAAA	TAAACCCTAACCACCCTCCC	241	241	202	241	241
1286	chr6	(CA)10	TTCTCAGAACATGTCGCCAG	TGACCCATTGTTGTGCTTGT	241	241	241	229	241
1287	chr6	(CCA)5	AACCAACCGAAAACAGAACG	TCAGAGTGGTGGTGGTGGTA	240	240	234	240	240
1288	chr6	(TA)20	CCCCCGTAAGTTTATGGATTT	TATTTGGATTCCTCAAGCCC	240	240	158	240	240
1289	chr6	(GA)10	CGCTCAAAACAGATGCAAAA	TAACCCATTTGGTGTGGACC	240	240	240	234	240
1290	chr6	(TAA)14	CTATAACATCTAAATAAAAACGGAGGA	GATGGTGTTTGATTGCGTTG	238	238	235	238	238
1291	chr6	(AT)9	AGATGAGCTTGATTGCCTCG	GCACTTTGCATTTCACCTCA	238	238	226	238	238
1292	chr6	(AT)27	GGCAAAGAAAGATAAGAGCCA	CCAGCCAAACCACCAAAATA	238	238	168	238	238
1293	chr6	(TA)8	CCTCCAATTCTGGACAAGGA	TTGGAGGAGTAGTTGCCGAT	237	237	239	237	237
1294	chr6	(TA)7	GATCCGTGAATATCGTCCGT	TCGTGGTGATCTAACGGTTG	237	237	223	237	237
1295	chr6	(TA)8	TGTGCCGGAATTATACACGA	AGGAAGCTGGAGCATAGCAA	237	237	237	235	237
1296	chr6	(TA)15	TTGATTGTTGAATCTCCTGGAA	CAGTCAACCTCATTAGCCTCA	236	236	211	236	236
1297	chr6	(TA)12	GGATTGCAATGGACACTGGT	CAGCCCTCTTCAGAAACTGG	235	235	235	217	235
1298	chr6	(AT)11	TCCTAGCTTAGTCGGTGCGT	TGGGATGACGTAGCAGTGAG	234	234	234	222	234
1299	chr6	(AC)8	TATAACCATTGGCAGCGTGA	CGAGACAACTTGAGGCCATT	233	231	233	233	233
1300	chr6	(AT)9	TCGAACTCGAACTCGTTTCA	TCGACTCGAGAAACTCGTGA	232	251	232	232	232
1301	chr6	(TA)8	ACTTTACCCATCCCACACCC	TCTCACTTCGGAGTATCGGG	231	240	231	231	231
1302	chr6	(TA)16	ACTACAATCTCACACCCGCA	CGCCAAACATAAAATGAGCA	231	231	231	160	231
1303	chr6	(TC)10	CCCCTCAAGGGGTAAAGGTA	TTTGGGGGTGCTCTTTGTAG	229	229	229	238	229
1304	chr6	(TTA)11	GCGGGTTACCAAATAGAGGA	CGTGACGCATATACGTTGTTG	228	257	228	228	228
1305	chr6	(AT)12	ATATTGCTGCGGTTTCCAAG	GTAGGAGTGAGAGGGAGGGG	226	216	226	226	226
1306	chr6	(CAA)13	TTCCTCCAATCTTCCCTTGA	CTGTTGCTGCTGCTTGTCAT	225	198	225	225	225
1307	chr6	(CCA)9	ACACCACCACAGCTCTTTCC	GAGGTGGTTGAAACCCAGAA	224	224	224	232	224
1308	chr6	(AT)16	AAATAATTTGCGGCAGGATG	TTGGATTGGCAAACGAGTTA	223	205	223	223	223
1309	chr6	(AAT)13	TCAATGCAATGTAGGGGTAAA	TGTGTATGTGCCGTAACTTTTG	218	221	218	218	218
1310	chr6	(TA)10	GCATCTAGGCATTCTTTCGC	TCACAAACACTGGTCAAAGTGA	216	210	216	216	216
1311	chr6	(TA)8	GCTTTCCCTCATCTTAATCGG	GTAAGCTCCTTCCTCGCCTT	216	209	216	216	216
1312	chr6	(AC)8	ACTTTAAGGACGCAAGGTGG	GAGGAGAGCGAGTAGGACGA	215	215	223	215	215
1313	chr6	(AT)27	GTGGCATGCCGACTAGTTTA	GCTTGCACACAGGCATAAAA	213	170	213	213	213
1314	chr6	(TC)10	TTTAGGGGTTGTGGAAGCTG	AGGGTTTTGTTGTTTGGGTG	212	208	212	212	212
1315	chr6	(AC)8	AATGGAAGCGAAATGGATTG	ATTATGCTCCTGACGTTGGC	211	211	211	231	211
1316	chr6	(TA)11	TTGTGATTTGACAAGCGTGA	TCGCATAAACTTCATTCTCATTTC	209	209	209	120	209
1317	chr6	(TA)25	CCTTGTCCCCTCCCATTTAT	TTTTTGGGAAACTTTCGCTT	208	208	135	208	208
1318	chr6	(TTTTGA)8	CCGGCCATGATACAAGAAAT	GGCATCATCTCATCCCTCTC	205	205	205	169	205
1319	chr6	(TA)19	TCAGGATATGGGAAAAGCCT	CCGATGAAAAGGTGGACAAT	203	203	203	150	203
1320	chr6	(AT)8	TGGTGCGGTTATCAGATGAG	ACTACATCACGTCGGCCTTC	202	202	202	200	202
1321	chr6	(AG)12	TGAATTCAACGAGCACGAAG	CCTAATCCCTCACTCTCCCC	200	200	206	200	200
1322	chr6	(TA)8	CCTTGATGTTCGAACTGGGT	TGAGAAGGATGGGAAGGATTT	198	198	194	198	198
1323	chr6	(GA)8	TCCCTCCTGCTATGACCTTG	CACCACTCCTCCTCAGGTCT	197	207	197	197	197
1324	chr6	(TA)6	TCGTTTAGGAAGGTGCAAGG	AAGGTTTGCATGCCGAATAG	197	199	197	197	197
1325	chr6	(AT)18	ATTGGATTGTGCTCGTGAAA	TCACATGAGAATGCTCCTTACA	196	221	196	196	196
1326	chr6	(AG)11	TCCCAAGTTTCCCCAAGTTA	GGGAACGAGATAGAGAAGGGA	196	196	190	196	196
1327	chr6	(ATA)16	CTTGTGCACGTCTGAAGTGTT	CCTAATCACCATTACTATTCTCACGA	195	219	195	195	195
1328	chr6	(AG)8	TCTCAGGATTGCAGCCTTTT	TTAAGTTCAATTGGCACGCA	195	209	195	195	195
1329	chr6	(CAA)19	GAACAAGAAGGAAAGGCACC	CGCCGTTAGTTCTTACTCGC	195	195	171	195	195
1330	chr6	(AT)8	CTGAAGATGGGGAGATCCAA	GGGTAAAAGCTTGCCTTCTCA	193	180	193	193	193
1331	chr6	(GA)8	TCGTTGCTCTTCGAATGTTG	GTTCCACTCCACTCTCAGCC	192	314	192	192	192
1332	chr6	(AG)6	GTTGTGGAGGAGGTGGTCAT	TTGGGCCACATGTACAAGAA	191	191	191	200	191
1333	chr6	(TA)8	TTCAAAGTGATCGGTTGTGG	AAGTGTCTGAAAAGCGGGTC	190	190	190	197	190
1334	chr6	(TC)9	CAATTCACGACGGCCTTATT	GGAGATCCGAAAACACGAAA	185	185	185	262	185
1335	chr6	(AG)15	TAATGCCTGAGACACCACCA	CCCCCTTTCTTACCATCCAT	183	195	183	183	183
1336	chr6	(TCGT)7	TCGTCCTGCTGATCACACTT	ATGGGAGACGAAGATGAACG	179	179	179	171	179
1337	chr6	(GA)9	AGTCTGGTGGGGATAGGGTT	CGGCGGTTAACTTCGTTAGT	178	178	178	176	178
1338	chr6	(CA)8	GGATATGTTCCGACCTCCCT	CCTGTAACCCTTTGTTTCGG	171	171	181	171	171
1339	chr6	(AG)10	GGGTCAGAAACAGACCCAAA	CCGTTGCTTGCCTTTGTAAT	170	167	170	170	170
1340	chr6	(TGC)14	GCTTTTCTTTGCAGAGCTGG	GCTACACCTTTCCTTGCAGC	166	166	178	166	166
1341	chr6	(AT)8	TTGTCCCTGTTCTTTCAAACTTC	TTTTTCTTGCAATCAGCACG	161	161	158	161	161
1342	chr6	(CT)9	TCTCTCCTCCTTCTCACCCA	AGTCACGGTGGTTCTTGGAA	160	162	160	160	160
1343	chr6	(CT)8	CCCGCGTGTTTTTAGGTTTA	ACGGTCGCGAATTTTTAGGT	160	160	158	160	160
1344	chr6	(TCT)13	ATCTTCCACCAGGGGTTCTT	GAAGATGAGCCAGCTGAAGG	159	138	159	159	159
1345	chr6	(GAA)14	AGGCAGCAGTGACGTTTCTT	CTCTCCTCCTCACATGCTCC	157	204	157	157	157
1346	chr6	(CT)8	GTTTAACCTAGCCGTCGCC	CCCATTCATGATAACGACCC	150	150	148	150	150
1347	chr6	(TA)9	TGTGTCAGTGTGGCAGTGTG	GCTGAAACAGCATCACCAAA	149	149	149	141	149
1348	chr6	(AG)9	TTGTCCTCTTTGGTTTCGCT	TGATGAAAAGCCCTCCACTAA	144	144	142	144	144
1349	chr6	(TA)18	TTCCCACTTCAAACAAACCC	GGTCAAAGTTGTACACCGACC	140	129	140	140	140
1350	chr6	(TA)16	AAACGCACTAAAACTTACCCCTT	GGCTGAGATGGCTTGTTTTC	136	136	136	243	136
1351	chr6	(TG)19	ATGTCTTTGAGGGCATGCTT	AGGAGGCAGTGGGGAACTAT	136	148	136	136	136
1352	chr6	(AAT)20	AATAACAAGCCGTTTCCTGG	TTGCAATTATATAGAGGCAACGA	132	132	132	117	132
1353	chr6	(GT)8	TGCGAGAAATATGGTTGGTG	TACGCAAACACTTGCAGACC	126	122	126	126	126
1354	chr6	(TA)10	TGGTTATGTGAAAAAGCAAGCA	CCGTGAAAGAAGGAAAATGC	124	138	124	124	124
1355	chr6	(AC)30	CCAGAAGGAAGGAGGAGGAT	TTCATGATTTTATCCATGCCAA	202	202	202	327	202
1356	chr6	(TCT)12	TCTGCAACTGCTGCGATAGT	CTTGCACAGGCAGAAATTGA	192	193	192	192	192
1357	chr6	(CT)10	CTCCTCTCCCTCTCCCTCAG	GAAGAAAGGGAAAGGTTCCG	120	114	120	120	120
1358	chr6	(TC)12	GATTCTTTGTAATCTCCGATCCA	AAGGGAGGGAGTGGATTTTG	250	243	250	250	250
1359	chr6	(TC)18	TGGCTCTGTAATGTAGGGTCA	GATGGGTCCCAACTTTGCTA	187	187	178	187	187
1360	chr6	(TCA)8	GAGGTCGTTTCCCAGCATAA	TACTATGCATGGGTTTGGCA	221	221	212	221	221
1361	chr6	(AT)16	ACCCAAAACGGCTTTGAAAT	CCCCATCATCAAAATAACATGA	277	277	267	277	277
1362	chr6	(AATCC)11	CCCAGCTAGGGGTGAAAGTT	GCACTTAAGCCCAATCCTGA	264	249	264	264	264
1363	chr6	(ATT)21	CCGAAATTACAATAAATCGAACG	CAACACCCTCCCCTTGACTA	204	189	204	204	204
1364	chr6	(TA)18	CCAATCCAATTGAACCGAAA	TGAGAAACGGATGAAGTATGTGA	274	258	274	274	274
1365	chr6	(AT)8	CGACCCGCTAAATTTCACTT	TCAGAGGGTGGATGGGACTA	249	249	249	249	217
1366	chr6	(TG)9	CACTTTCAGCCTTCCAGGTC	CGCAACCATTATTGTGAACG	140	140	104	140	140
1367	chr6	(TA)21	TCATATTGCTGCGGTTTTTG	CGGTAATATTGCTGCGGTTT	245	245	108	245	245
1368	chr7	(TA)26	AACCGAGAGTCGAGACTTTGA	CCAATCCAGCATAACACTGC	263	267	216	146	279
1369	chr7	(AT)13	ACACAAAAATAAGGGCACCG	TGATTGTGGTGTTTCTTGTGG	264	248	237	252	265
1370	chr7	(CT)8	CTTTCTCTCTCCTCCCACCC	CTCTCTCTCGCCTCACTCGT	259	245	257	303	253
1371	chr7	(AAT)26	ACCTAAACCATGTTCCTCCTAAT	GCTCCATTCTTTTATAACCATTTTG	280	237	210	209	245
1372	chr7	(TAT)8	GCCTACTGACGTTCGATTCC	AAGTAATTACAACTCCATCCCG	239	227	230	229	218
1373	chr7	(GAT)9	TTAGCCGACGATCTTGAACA	ACGGTAACATTGTAACTTGAAAAA	208	213	203	184	204
1374	chr7	(ATG)10	CTGGTGGCTATTGCCCTATG	AAAGCAAAACGTCATGAGCC	277	277	270	295	258
1375	chr7	(TC)9	GGAGGGCTCTTGTGAGAACA	GGAATCCGCAAATAATCGAA	271	274	271	268	255
1376	chr7	(CT)8	TGAATGAAACGTGGGATCAA	CTCCCAACATATGGGACCAC	203	203	214	215	249
1377	chr7	(GA)10	GTTCGTTCGTTCGCTGAAGT	CGCTTCCACTCTCACTCTCC	226	265	267	226	244
1378	chr7	(AAACT)17	CAAAACCAAACCAAACCAAAC	TTGTTGTAGGACGAATATGGTTG	235	288	235	292	225
1379	chr7	(CT)10	CGCCCTGTCAGGTGAATAGT	AGGAGATGGATGTCCGTGAG	232	232	228	230	223
1380	chr7	(AT)21	GAGCACTACATTGCCCGTTT	CTGAAATTTTCGCGCGTT	262	262	220	205	222
1381	chr7	(CCA)8	AATCGCCCAAACTCTCACAT	AATGGAGATGAAGGGTGGTG	181	181	171	169	166
1382	chr7	(CT)11	TTCATTTGGGAATTTCGCTC	ATTTTCTCGGACCTCGGTTT	168	168	195	172	164
1383	chr7	(CT)8	GAATGCAAAGGGGAGTCAAA	AGCCAAAGGAAAGAAAAGGC	252	248	247	244	248
1384	chr7	(GA)16	AGAGCAACGAAATTGCGACT	CTAAAAGATTTCCCCAGCCC	254	236	238	242	242
1385	chr7	(AC)6	TGGTAACTACTGACCCATTAACAA	TGGGTTTTTGTGTAGACATTGC	195	197	200	198	198
1386	chr7	(TG)9	GTGAAACATCGGGTCCATTC	AGAGTCGTTTTACGCAGTTGA	276	310	268	268	276
1387	chr7	(GA)10	CGTTTGCCGGAAAATAGAAA	CAGGCCCACTACCTACCCTT	270	270	262	268	268
1388	chr7	(AAT)12	TTGCTATGAAATTATTATGTGATGCTT	TGCTTTTGTTTGCTTTCACC	276	262	276	262	249
1389	chr7	(CT)8	ATCCAAAATCTTCGTCGCAA	GAACCAAACACAAATCTGCAA	280	280	280	281	298
1390	chr7	(AT)9	ACACGCAATCTTGCCTTTTT	TTTGGAACTTGGCTTTGCTC	277	274	277	261	277
1391	chr7	(AAT)23	TCCAACTTTGAAACAGAGACCA	GGTGCGGTTATGGTGATTTA	276	273	276	180	276
1392	chr7	(AT)13	TTTGGGCTCCTCTAAACCAA	GCAGATGTTTCATGTATAATGCG	274	227	272	274	274
1393	chr7	(TC)8	GCCACGTGTCACAGCATTAT	TGAAACCTGCAAAAAGGGAC	277	277	277	271	273
1394	chr7	(TAT)27	TCAGTTTAGCTCATTTCAATTCCA	CCAGATCATCAAATTTCTTCTCC	268	258	268	157	268
1395	chr7	(ACA)10	TTTTTGCGTCAATCTTATGTTC	AGTGTCAAGATTCTAAGTGAGAAAGA	266	266	245	256	266
1396	chr7	(TA)9	TGAGGACTAAGGAGAGGCGA	TTGGAATGTCGTTTTGTTTTTG	265	222	265	201	265
1397	chr7	(TA)9	ATCACCAGATCGCAGATTCC	CACACCCGCAAATCTAATCC	258	258	259	209	258
1398	chr7	(TTG)8	CGAAAGTTGGGAAGAACATTG	CAAACTTCCCCAAACTCCAA	253	269	253	247	253
1399	chr7	(TA)11	CACCCTATCGGATGGTTGAA	TGGTCTGGAACTGGTTGGTT	244	244	273	244	250
1400	chr7	(AT)12	TGGTCCAAAATCGGATCAGT	CGTTTTGAGGAAACTGGAAA	245	235	245	245	248
1401	chr7	(AT)9	TCCAATTTCAGACGTGACCA	TTGGTTGTTGGCTAGGTTCA	241	235	241	241	239
1402	chr7	(CTT)19	ATAATCCAGTGGCAGGTCCA	TTCGAGATGCGAGAGAATGA	235	316	250	235	235
1403	chr7	(AT)9	TTTGGGTTACATGGTGGCTT	TGCGAGGGGTTACATTTACA	214	215	214	214	222
1404	chr7	(CA)37	ACTTCAATCAGGCAGTGCAA	AAACCGAAGCAGCCAAAGTA	214	178	214	186	214
1405	chr7	(TTCT)18	GCTTCCCATACAGCGCTAAC	TTTGCATGAAGTTGAAAAACAA	225	229	225	225	209
1406	chr7	(CAA)11	CACCACCACCATCAACAGAC	TGCTCGATGACGAGGTTAAG	219	210	219	219	208
1407	chr7	(TA)13	ACCAAACGGGTCGTACAAAG	GTAGGGGGAGAAGGATGACC	259	259	259	271	195
1408	chr7	(AT)18	TTTGGAGTCATCCTTTTGGAG	CAGTCCAGTCCAGTCCGATT	212	212	224	212	183
1409	chr7	(TTG)11	GCAGACATTTTGTTGGGTTG	CAATGGAGAGATCAGCAGCA	182	185	182	182	179
1410	chr7	(AT)11	CTCCAACGGCAAGAGAAAAA	GGTGATGAATATGATCGGGTT	235	235	235	233	177
1411	chr7	(TA)9	CAGAAGAGGAAGAGAGAATCGTG	CCAAGGGGGAGTGTTATGAA	177	177	252	177	170
1412	chr7	(TA)7	TGCTTGGTGGTCGTTTTACA	TAATTTTCCACCTTGTGGGC	136	136	264	146	136
1413	chr7	(AACACC)13	TGCTTCTTGCCACTCAACTG	AAGAAGCCGAAATCGAAACA	164	164	164	116	128
1414	chr7	(TA)9	GGCAATTAAGCACCTTTCCA	ATACAAAATCCGGCTCCCTG	121	121	124	117	121
1415	chr7	(GAATAT)10	AAAGCTTGGTAAAGAGAGGATTTTC	ACCATCTTTCCCAACTGTGC	274	246	238	246	238
1416	chr7	(CAA)6	TACTGCATTGCTGCAAAAGG	CTCAAGGTCACGTGAGGACA	232	235	217	235	217
1417	chr7	(CAA)8	TCAACTTCCTTCTCCGTCGT	CAATCCCTCCTCCTGATGAA	149	140	164	140	164
1418	chr7	(TC)13	CGTCTCTCTCCTCACCCTCA	GAGTTCGTCGATTGTACGCC	193	205	205	156	156
1419	chr7	(TA)12	CGGGGCCAAAATAAGAGTG	CCACAACCCAGTAGCACTAGA	280	266	280	266	280
1420	chr7	(AT)8	ATGTATTGTCGACGCCGTTT	GCCTGATCAGAATTTGGCAT	273	273	271	271	273
1421	chr7	(CCA)9	ATCAGCCCAACAAGTGAACC	CGGAGTAAAAACGCGAGAAG	273	264	273	273	264
1422	chr7	(AT)8	GGATTGAGGGGGTTCTCCTA	TGCTGTCTTCCAAAAACGTG	263	264	263	263	264
1423	chr7	(GA)8	TGCTCTTGATCACCAATCCA	TGTGTTAACAGAACCCCCAA	263	259	259	263	263
1424	chr7	(TA)13	CCGCACTATTAAACGGATGG	GATGGATCGGGTGATTATCG	256	230	230	256	256
1425	chr7	(AAC)9	AAACAAGTTGATGAACAACACCA	TTGTCGTTGTTGTGAGTGATGA	251	223	251	223	251
1426	chr7	(GT)8	GAGGGTGCGAAGAGTGTGTT	AACTCGACTCGCACAGCAG	249	243	243	249	249
1427	chr7	(TA)12	ATATCAAGGGCTCGGAACCT	AAAGGACTCGACTGACCACC	253	253	246	253	246
1428	chr7	(TA)6	TAGCGTGAAAAGGCTAGGGA	AAATCTGCAAAATAAGGCCG	246	245	246	245	246
1429	chr7	(AT)20	TTGGTGTTTGCACCAGGTTA	CGTGTATGGTGGTTAGGAGGA	245	239	239	245	245
1430	chr7	(AT)10	CAATCTCACCATAATAAACAAATCTGA	CTGTGCTGTTGTCGTGGTCT	241	237	241	237	241
1431	chr7	(TC)8	CTTGCCACGTGTCATGATTT	CCCTCCGAAGCTTAAGTCAA	222	221	222	221	222
1432	chr7	(AT)8	GGTTTAGTGGAGGAGCCACA	CCACCTTCAAATTAAGCACCA	220	223	223	220	220
1433	chr7	(GT)8	GACGAGGGTAGAGCGAGTGT	CACAAACTCGACTCGCACAG	205	209	209	205	205
1434	chr7	(TA)8	GGAAGGAAATTATCACGCCA	TCTTATTTTCGCACGCCTTT	200	204	204	200	200
1435	chr7	(TTTA)5	GCCAACTAGGTTGAGCAAAAA	CACGAGTTGGTGGAGCATAA	187	187	183	187	183
1436	chr7	(TGA)9	GCCCTTCTAAAGGAGGAGGA	AGAAAGCCTAAGCTGCAGGG	190	181	190	190	181
1437	chr7	(CT)8	CAAGAGTCAAAGCCACCTGA	AACAGAAAGAAGAGAGGGAAAGA	172	172	170	170	172
1438	chr7	(CT)8	GCAAATGATGTTAGCCCGTT	TTGGATTTGGGGAGACAGAG	131	129	131	129	131
1439	chr7	(TAG)5	TGGAAAATCTTGCTTCATTCC	TCTTCCCTCACTACCCCTTG	280	280	280	280	295
1440	chr7	(AT)9	CCCTTGATGGGACAATCGTA	GTGAGCCCACGAACATTGTA	259	259	259	259	277
1441	chr7	(ATG)10	GGACACTGTCTCTGGTGGCT	GTCATGAGCCGAAGCCTAGT	278	278	278	278	275
1442	chr7	(TA)8	GGCTTAGCCCATCTTCTCCT	AAGTGGCTACGGAAAGCTGA	254	254	254	254	261
1443	chr7	(AG)8	TTTATCAACAGAGGGGGTCG	GGTAGGTCCCGGTCCATTAT	273	273	273	273	260
1444	chr7	(AG)8	TGAGCCCGGACTTAGAGAGA	CGTTTCATCTTCTTTGGGGA	261	261	261	261	259
1445	chr7	(TTC)12	TAAATGGTGATCGGAGGTCG	GGCAGGGAAGAAGACATCAA	258	258	258	258	259
1446	chr7	(TA)13	TGTGTATTGTGTCTGCTGGCT	TCCGACTTTGACTTTGAGGC	201	201	201	201	255
1447	chr7	(GA)10	TCCCAACAAAAGGCTTAGCA	TTGGCCCACCATTAACAAAT	242	242	242	242	244
1448	chr7	(GA)10	CATACACGGGGGTTGATTTC	CTTGTTTAAAAAGCGCAGCC	259	259	259	259	239
1449	chr7	(AAAT)9	TTTACCCTCTTCAAAAAGCGA	CAAGACGATCACAGAGCCAA	249	249	249	249	237
1450	chr7	(AT)14	ACTCACGCCAACCCTAATTG	AGAATGTGTCTCCGGGATTG	246	246	246	246	232
1451	chr7	(CA)8	TACATGCCGACCACATGAAT	CGTGTGTGGAGGTGGTATTG	214	214	214	214	230
1452	chr7	(TC)8	ATCACATGGGTCCCCTTTTT	ACGTCAACGATGACATGAAA	229	229	229	229	228
1453	chr7	(TC)13	GGGGGTCTCATTCTCTCAAA	ACGAAGCTGCAGGAGAGAGA	280	280	280	280	220
1454	chr7	(TTG)11	AGGAGAGAGGATCGGTGGTT	CGAGCCCAACCCAATACTAA	244	244	244	244	220
1455	chr7	(CAC)8	TTTGAAACTAGCGCAACCCT	GTGGTGGTGCTCGAATTAGG	212	212	212	212	206
1456	chr7	(AT)8	TTTATAAGTGGGAGTGTTCAGACA	CCGAAGGACAAAATCCTCAA	207	207	207	207	205
1457	chr7	(TG)14	TGTTCTCACGGTTCTCACCA	CGCTTAATGTTGTCGCTCAA	201	201	201	201	198
1458	chr7	(TC)6	TTCTCTCTCTCGCCGTTTTC	CGAACACCACGCACATAAAC	147	147	147	147	190
1459	chr7	(TAAGGA)12	GACGAGGAATGCTGATGATG	ACAGCAGCCGTAGGAGTAGG	201	201	201	201	189
1460	chr7	(CT)8	CTTGGCGCAAATCACTTTTT	TTGGTGTTCGACGCAAAATA	187	187	187	187	184
1461	chr7	(GA)8	AAAACTTACCGAGCAAGCGA	GTTGGAGAAGCCCAAAATCA	173	173	173	173	171
1462	chr7	(CT)10	CAATTCTTTCATTCCCTCGC	TGAAAAATTGGAAGAGCGGT	175	175	175	175	167
1463	chr7	(AT)11	ATTCTGACAATCGCTGGAGG	TCAGTTTCGCTGGGAGTTTT	198	198	198	198	153
1464	chr7	(TC)25	CTTTGTCCACCCATTTGGTC	TTGGGGGAGAAGCAATTAGA	155	155	155	155	151
1465	chr7	(AAT)20	TCGAAAGGTGTTTTAGCATTATTT	CGGCGAGAGAGAGAAGAGAG	279	279	279	279	149
1466	chr7	(CT)17	TTCAGCAGAAGAGAGGGGAA	TTCCAAAATCCTCATGCAAA	178	178	178	178	149
1467	chr7	(TAT)18	TCTCTTCATTCGGGGACAAC	AAGGTGAAGAGAAAGCACCCT	240	240	240	240	148
1468	chr7	(AT)6	TGCAACTTGTACCAACCAACA	TTTCCTCCAACATCCACCAT	144	144	144	144	148
1469	chr7	(AT)9	TAAGGCCATCGGTCCTCATA	TGCAAGCATATGGGATTTGA	146	146	146	146	135
1470	chr7	(ATA)30	TGCAAATTCGATTTGTTGGA	TTTTTCCCCTCAATAAGTACCG	239	239	239	239	130
1471	chr7	(TA)8	GCAAAAAGGTCGGTTTTCAA	CCTTTTTCCAACTCCATCTCA	276	276	275	275	275
1472	chr7	(AGG)10	CTTCCAACACCCTCACCACT	TACACACGTCCCTACTCGCA	267	267	258	258	258
1473	chr7	(AC)11	ATGTCTTTGGTGCGGAAACT	TTCCATGGTTATTGGCATGA	235	237	235	237	237
1474	chr7	(CT)9	CCCAAAAGTCCAAAACCAAA	ATGAGAGGGTGCCATTGAAG	211	211	207	207	207
1475	chr7	(GTT)13	GAAGAATAATCGTGGGAGCG	ATGAACGCTCAAGGTTCCAA	222	201	222	201	201
1476	chr7	(ACA)10	ATCCTTCCCCCATTTGAACT	CGTTTCATGTTAGCGAACCC	203	197	197	203	197
1477	chr7	(CT)8	TGACAAAGAACGCCTGTGAG	CTAAGGAACGAGAAGGCAGC	180	182	180	182	182
1478	chr7	(AT)9	TGTCCGTCCATTTTCCTTCT	CACATCTTGTAGGCGAAGCA	280	280	284	280	280
1479	chr7	(AT)30	TAAGCAACGAAACGTACGGG	TTCCACTTCCAACCATTTCC	280	280	201	280	280
1480	chr7	(TA)8	TCTAGGTCCGGGACACTTTG	CGTAGTAAGGGGCATACGGA	280	280	280	269	280
1481	chr7	(CT)8	TTCTCTCTTCCTCTCGCGTC	ACCTAATCAAGTCATCGCCG	279	279	280	279	279
1482	chr7	(AT)22	TTTCAGCTAGAATGGGTGGA	TGACGAAAATGACGATGCTT	279	279	247	279	279
1483	chr7	(ACATAC)10	AACGACATTAAAGTTCGGGG	GCGATAATGCTGAAACGGAT	279	264	279	279	279
1484	chr7	(AT)21	TGACGCAAATACGAGCATTG	GCGGAGGGTCCTGGTAGTA	279	243	279	279	279
1485	chr7	(TA)10	AGGGAGTGGGGTATTTTTGG	GGGAAAAGGAACGGTAGAGAA	278	278	274	278	278
1486	chr7	(TA)8	GTAGCATGACACGTAGGCGA	ACCCAAGTAGAGGCCAGAGG	278	263	278	278	278
1487	chr7	(TA)8	AGTCCTGGTGTCAATCCTGG	GCTTCAAATCCAGCTCTTGG	277	293	277	277	277
1488	chr7	(TC)10	CTCAGTTCTGCCAGCAACAA	AAGGCAGTGCCAAAGAATTG	277	277	279	277	277
1489	chr7	(TC)9	GAATTCACTTCAACACGCCA	GCCGAGCAGAGAACAAAAAG	277	277	268	277	277
1490	chr7	(TC)37	TGGGCAGTGAAGAGTGAAGA	AATTGGCAAGTTGGACAAGC	277	277	264	277	277
1491	chr7	(TG)18	CCTATGCATGGGAGCAAAAT	CAAGCTCACCGAAAGGAGAT	277	273	277	277	277
1492	chr7	(AG)10	ATGTCCTTGCAAGAGATTTCA	GTTGTGCTTTTGGAGGGAAA	276	280	276	276	276
1493	chr7	(TAT)16	TTCAGTTCAGTTCAGCTCCAA	AGTGTGCCGAGTTAGGCAGT	276	115	276	276	276
1494	chr7	(TTG)7	TTGGTCGTTGTTGTTGTTCC	ACAACGCATCACCACCACTA	275	275	275	287	275
1495	chr7	(GA)9	CCGATTTTGACCCAGAAGAA	TCCACTTCTTTTCACACGGA	275	286	275	275	275
1496	chr7	(TA)30	GGACTTTTTAATCGTATGATGTCTG	CGGATCGATCAGAGAAAATCT	275	275	275	209	275
1497	chr7	(CAA)8	GGTTTAAAACACCGACGGAA	TCTTGATATCATCAGGCGAAGA	273	273	273	282	273
1498	chr7	(TGTA)10	TTCATGATGATTGTCATAGCCA	TAACATGCATGGAGTCCTCA	272	272	272	276	272
1499	chr7	(GAGAA)9	TGACAAAACCCACATTGCAC	CCACCCATTTCTTCCATTTC	272	272	247	272	272
1500	chr7	(AT)15	TGAAGGTACAGGAGGGCAGT	CACAAAATATTATTGGTGGAGCG	272	271	272	272	272
1501	chr7	(AT)22	TGGTCTGGAAATGGTTGGTT	TTTTCACCCTATGGCATGGT	272	248	272	272	272
1502	chr7	(CT)31	TCTGTCTAGCCACGTAAGGTCA	TTGTCAAAAATCTTCCAAAAGGA	271	273	271	271	271
1503	chr7	(GGGTTA)8	TATGGGTTATGGGTTGTGGG	TTGTGTTCTGGGTTTAGGGC	271	249	271	271	271
1504	chr7	(TAT)44	CAAAAAGTTGTTTATGAGAAACGG	GCATGAACCCTTCTTGATGTT	271	271	271	138	271
1505	chr7	(CA)37	GTGTAGACCTTGGGAGCAGC	CCCCTCCTCCCTCACTAGAA	269	229	269	269	269
1506	chr7	(TA)9	CATCACCCTAAATCAAAGGCA	CAATCGTATGGTTGAGATTCATTC	266	266	267	266	266
1507	chr7	(AT)9	CCCTATTCATGCAAAGGAGC	GAATGTCAGACGGGATTTCG	266	266	266	211	266
1508	chr7	(AGATA)33	GAAGAGAACATGCCCGAAGT	TCTGATTTGATCTGATCTTAATTTTTC	264	199	264	264	264
1509	chr7	(AT)11	CATTGCTTGCTTGGTTGAGA	ACTTTGTGCTATGTGCGACG	262	262	152	262	262
1510	chr7	(AT)21	GAAAGCCTCCTTCCATCTCTC	TGCCAGCTGACATCAAGTCT	261	261	261	285	261
1511	chr7	(TAA)23	AAAGCCGACCATGTACTCTCTC	TACATTATCACGCACGCCTT	261	261	264	261	261
1512	chr7	(AG)6	GGATTCTATTCCCGCCCTTA	ATTTTCAGGCCAAAACCCTC	261	261	260	261	261
1513	chr7	(AG)10	CTGCCCATTTTAATGTCGCT	GGCAGCCTTTACAGGTTTGA	259	259	259	263	259
1514	chr7	(GA)10	TGGTTGCGTCTTTTCATCAG	CGAGGGAATCCAAACAACAT	259	259	259	261	259
1515	chr7	(CA)17	CCCCTGTATGTTTGCTCCAT	TTTTCCAACGTCTCATGCTG	259	289	259	259	259
1516	chr7	(AT)17	TTTGACGGCAAGATTGTTACAT	TTGATTTCGCCTCGAAGTTT	259	259	264	259	259
1517	chr7	(GA)10	AGGTGTTTTCTCTTTCGGCA	TTAATTGCCTTCCGAAAACC	258	261	258	258	258
1518	chr7	(TA)12	ATGTTCACTGCCAAGCTCCT	TGGCACACTTTTGGATTGAA	257	257	255	257	257
1519	chr7	(ATT)11	TTAAACGGTGATTTTCCCCA	TGGCAATTTAGATCGCATTTC	256	256	262	256	256
1520	chr7	(TAT)15	TTGTGATGCTCTTCCACTGC	TTTCGATGATCTTTTCAACAAAAA	255	255	257	255	255
1521	chr7	(GA)6	GAGGAGGAGGGTTGAAGGAG	ACAAATCATTCCCAACCCCT	255	255	255	249	255
1522	chr7	(AT)9	GAAACTGCTATGCGCCCTAC	AAAACCGATCAACACGTAAAA	253	253	289	253	253
1523	chr7	(TA)10	TATTGAATTCCAGGCGGAGA	GCAAGGATGTTTTAGGCTGC	249	249	170	249	249
1524	chr7	(AT)8	TTTTCCTTAATATATCGATTGCG	GAACAATATGCTTCGGTGGAA	247	248	247	247	247
1525	chr7	(AC)9	TGATCACTTTATGAAATTTTGCTCA	AATGGATCCAACCCCTCTCT	246	250	246	246	246
1526	chr7	(GA)8	ATAAGTGCAAGGGGAGAGGC	TCGCTTGTCAAAAAGCAAAA	246	246	246	243	246
1527	chr7	(TAA)8	ACGTCGAAATCGCCGTAATA	AGAGAAAGGGGGCAAGAAAA	246	246	246	240	246
1528	chr7	(AT)8	TTTGCATAACACTCGTTGGG	AAAGCAACGGATGTAGCGAT	245	245	245	241	245
1529	chr7	(GA)14	TTTTTCACAAAAACCCCTGG	ATTCTAGGCCCTTGGTGGTC	243	237	243	243	243
1530	chr7	(GA)10	TGTGTAGTCGCCGAAAATCA	TAAACCCAAAAACTCCAGCG	242	242	242	250	242
1531	chr7	(TA)11	AAAACACAATATACCCGAAAACTTC	GCCTAAAATTGGGTTGCTTTT	241	241	180	241	241
1532	chr7	(AT)21	TTCTCATCATATGAGTCAAAGACAAA	CAGCACGTGATGGAATGAAC	241	241	241	195	241
1533	chr7	(AT)10	CAACAAATTGATTTGGGGAAA	TGATTCAATTAAGGGAGGGC	239	163	239	239	239
1534	chr7	(TA)11	CACTCTAATATCCCAACCCCC	CTTTGCTGTCCAACACCTCC	238	238	240	238	238
1535	chr7	(TA)10	TCAACAAGCAATAATGAGGCA	ATGCATCCATTGCACAAAGA	238	238	237	238	238
1536	chr7	(GAT)8	TAGGTGCATCAGCACCAAGT	TTTTTCCCCCTCACAAAAGA	236	236	230	236	236
1537	chr7	(AT)26	CGTTGCCCTGAGTTGGTATT	AGAACCCATGACCTCTTGCT	235	235	265	235	235
1538	chr7	(TA)8	TTGGCCATTTAGGTGAGACA	TGCCCAAGTGTTTGTACTCG	235	231	235	235	235
1539	chr7	(TA)10	AAGATTCAAATGCATTAACCAACA	GATCGACGGCTGAGATTCAT	234	234	232	234	234
1540	chr7	(TC)12	AAAGAGGCATGCATACGTGA	TCCCGTTATTGCTACTCCCA	233	233	233	248	233
1541	chr7	(TTG)8	CTGTTTTTCGAGGGTGGTGT	CAAACTTCCCCCTCTTCTCC	233	233	233	231	233
1542	chr7	(TG)8	TTGGCTGTCTGAATTGGTTG	CACCATAAAAGGCTAAACCCA	233	233	233	230	233
1543	chr7	(TAA)29	CTCCCTTGGCGTTCAAAATA	TGGATGTCATTACTCTTGTTCATTG	232	232	140	232	232
1544	chr7	(TTA)19	TTTGGTTTGATTTGAACTTTTCTG	TGGGTCAACATGACACGACT	226	205	226	226	226
1545	chr7	(TA)20	AGAGGTAGAAGACACTATTATCAGCA	GCCTGACGCACCCTATAAAC	224	224	224	231	224
1546	chr7	(ACA)10	CAACAAACAACAACAACCACAA	GCATTTTCTGCCAGTCCAGT	224	227	224	224	224
1547	chr7	(GTG)10	GGCAAATTTGAGAAACCCAA	AATACGACGGTGGCTACGAG	224	224	214	224	224
1548	chr7	(GA)16	CCCAGTCCAATTGCAAAACT	TCATGGGATAGTTCAAGGTGG	223	223	223	222	223
1549	chr7	(AT)19	AAATATCGTTGTTGCCAAAGG	TGGGATCACTTAAGATTTGGG	222	222	225	222	222
1550	chr7	(AT)10	TGTTGCAACCTTTTTCACTTTT	TTTGACATACATGCTTTTTAGCG	222	220	222	222	222
1551	chr7	(ATT)9	GGGTGGTAGAGTGTAATAGCCC	CCACACAATTTAGTCGCACA	221	255	221	221	221
1552	chr7	(AAAG)8	GGGGTGGGCAAACATAAATA	TTATTCAAAGCCTGGCTGCT	220	220	206	220	220
1553	chr7	(TA)10	AACGGATGCGGTTTTACTTG	GCTAGCACGCTACCTTACCG	217	217	217	208	217
1554	chr7	(GA)8	TGAAGTATCCCCACCCATGT	CCTGTTCTAAAGCCAACCACA	216	220	216	216	216
1555	chr7	(TC)8	GCGCTAAGTTAAAGAGCCCA	TCACGAAGACGAGAACCAAA	215	215	215	229	215
1556	chr7	(TA)9	GCATAAGGAGTGGTTTTCACG	TCATGCAACAATTTCGGAAG	212	206	212	212	212
1557	chr7	(AT)17	TCGTCACCCACTTCATGTGT	TTCCTCTGTTTCGTTTTAAATGC	211	226	211	211	211
1558	chr7	(AT)37	TTGAGTTCGAAGGTGAGGGT	TGAAGTGGGGAGAAAGATGG	211	211	213	211	211
1559	chr7	(TAA)8	TGGGAAATCACAAAGATTAGGG	AATCCTACATGGCGTGCTCT	209	245	209	209	209
1560	chr7	(ACA)5	TCATTCTCTCGCATCTCGAA	GGGTTTTGGATTTGGGATTT	207	207	211	207	207
1561	chr7	(GAT)12	TTCTGCTTATCCACGGCTTC	CCTCTCCTTGTTCCTCTCCA	206	202	206	206	206
1562	chr7	(AG)11	TCGAAGGACCCAGAGAGAGA	TCTTCCTCACTTCCACCACC	203	215	203	203	203
1563	chr7	(TC)6	GGAGAGTACATGTGGCAGCA	AAGAGGGGAAATCACGAAGC	202	202	202	203	202
1564	chr7	(AT)8	CCCAATCATGTATGACATAGCG	GATCAAATGCGCTCCAACTT	202	202	198	202	202
1565	chr7	(TC)8	ATTTGAAACCTTCCCCAACC	TGCAGAACTGGGAAAACACA	197	199	197	197	197
1566	chr7	(ACA)6	TCCCACTCAGGATTTGTGGT	TATTTATGTTTGCCCACCCC	192	192	201	192	192
1567	chr7	(TA)8	GCTTTAAGCATGGAGACATGAA	ACCCGTCTCAAATCAGTTGG	192	190	192	192	192
1568	chr7	(CT)16	CCACATTTCGTTTCCCCTAA	AAAGTCTGGTGCGAAAAACG	188	164	188	188	188
1569	chr7	(CT)9	ACGCCCTGAATCAGACAAAC	GGTGCTATAAATCCGCGTTG	183	183	183	172	183
1570	chr7	(TA)8	TTTCAACCGGTTTCCTATGC	TGAAGGAATTATGTCCTCGACTT	174	172	174	174	174
1571	chr7	(AGA)8	GCAAAACTGCTGAATTTGGTC	TCTGCAAATCCCATCAAACA	172	145	172	172	172
1572	chr7	(TA)9	CTAGTAGCAGGGGCAAGTGG	CGGTTCTCACCATAAGAGGG	169	165	169	169	169
1573	chr7	(TTC)8	ACGGTGCACTTTGCTTCTTT	CAGTGGTCCATGGTTGATGA	167	167	160	167	167
1574	chr7	(TA)8	TGAGCTGTTGATATTGTGCCA	TTTGTGGATTCTGTTTTCTGCT	167	165	167	167	167
1575	chr7	(GTT)16	AGGGCTTGTTCTTGATCATTG	ACCACCACAACAACTCCACA	167	145	167	167	167
1576	chr7	(TC)18	AAGCAGGCGATAAGTGGTGT	CCAGCTAACCTTCAAAAGCAA	166	172	166	166	166
1577	chr7	(TA)9	TGCAGTAGTTGCAGGGTCTG	TGGCCTTGCTTCTTGAACTT	163	159	163	163	163
1578	chr7	(CT)8	TTGTACAGCTGCATGTTGGG	GAAAGATATGGCTTGCCCAG	159	159	159	178	159
1579	chr7	(AT)20	GCGCGTAAAATTCATTCTCA	TATCAAGTCACCGCCTGTGT	159	159	155	159	159
1580	chr7	(AT)20	TTGATGCGGTTTTCCCTAAG	TGCTCATTTTAGGAAGTTTTTGC	155	156	155	155	155
1581	chr7	(AT)14	CCAACCGTGTGGTTGAGATT	TTTTGGAGTTACATCACTTTTTCG	155	154	155	155	155
1582	chr7	(CT)6	CCCCACTCCTCTCTCTCCTT	ACACCACCCTCGAAAAACAG	154	154	154	153	154
1583	chr7	(GGT)11	TGGTCAAGATTCGTCACTGG	AAACCAATCCGGATACTCCC	153	147	153	153	153
1584	chr7	(AT)15	TGATTGGGAAATAAGTGTGTTGA	GAGGCGTCAAAATTGTGGTT	137	121	137	137	137
1585	chr7	(TA)9	TTATTTTCAGCGGATCCTACC	CCTTTCCACCTTGCAACTTC	133	133	165	133	133
1586	chr7	(ATG)8	TTCTTGGACCCTCATTTTGC	GGCTCTTTAATGGTGGTGGA	123	132	123	123	123
1587	chr7	(TA)8	CCAATCGTGTGGTTGAGATTC	CACGGTTCTCACCATAAGGG	122	122	127	122	122
1588	chr7	(TC)8	TCTCCAATTGACCTGATTGCT	GAGCCTGATGGAAGAAGCAC	121	113	121	121	121
1589	chr7	(GA)9	TGCTGGAAACCGGTTAACTT	TTGCGCTGACGATAGTTTTG	119	119	120	119	119
1590	chr7	(AT)8	CAAATTCGCAGACGAACTGA	TTTGCTTTTTCATTTTACTTTTTGA	118	118	204	118	118
1591	chr7	(TG)11	CGACAATAAAGCTGCTGCATA	CTGAGGAGCTGCATGAATGA	230	302	230	230	230
1592	chr7	(AT)26	CCACATATGAATGGCAAACG	GGTGTTGTCATGGCTTTTGA	269	320	269	269	269
1593	chr7	(ATA)15	CATCAACACATGCAGAGTTTCTT	CACACACACGAGTTGACTAAGAG	280	321	280	280	280
1594	chr7	(TG)25	AGTCAGCGAGATAAGGGTGC	CCCACCTGGCACAAATACAT	277	277	277	311	277
1595	chr7	(AG)6	CCCCAATCAAGAACAAGGAA	TCCATTAAAAATTCAGCCGC	115	115	115	117	115
1596	chr7	(TA)6	TCATGAGCTTGTTAAGCACTTTG	TGAGTTATACGTCGGAGTGTTCA	131	129	131	131	131
1597	chr7	(ATC)5	AAACACTCTTCGTGCTCGGT	ATTCGAATACCGCAATGAGC	114	114	111	114	114
1598	chr7	(AG)12	AGGGAAGGAGAAACAGGGTG	CCACAGCCCACAATCACTTA	171	171	171	171	157
1599	chr7	(AT)8	AATGAATCGCATCACAAGCA	TTTCAAAGTGCTTAACAAGCTCA	214	214	200	214	214
1600	chr7	(AT)10	GATGTGGCTCCAAGAGCTTC	TTTCTCCATGCTCATCCTCC	185	185	169	185	185
1601	chr7	(TC)10	CAAATCAGCCCAATCCACTT	TTATTGAGGGGGAGAAATGAA	136	136	136	115	136
1602	chr7	(AC)25	ATGGTAACACACACCCCCTC	CCAGAGGAAGCATGAGCTTT	136	112	136	136	136
1603	chr7	(TA)11	CCGTTTTTGGGGGTAAAAGT	TGGTATCACAATCCTAAAAGAACA	159	135	159	159	159
1604	chr7	(TA)15	CAGCATATGCACTACAATCGC	TTCTAGGGTTTGGGAATCCA	269	245	269	269	269
1605	chr7	(TA)13	AATTTTTCATCCATCACCCG	GAATCCATCCATCCATCACC	207	176	207	207	207
1606	chr7	(AG)8	TGATGCTGAGGGAGGATTTT	TCCCACCACTTAACGGATTT	258	258	226	258	258
1607	chr8	(AG)24	GTAATCCACCACCCATCACC	TTTGGTGCACGAGGTTGTAA	277	267	265	257	273
1608	chr8	(GA)8	TATTTAGGGGCGTTGGAGTG	CACAGCCCCATAAAAAGCAT	279	275	283	279	277
1609	chr8	(TA)16	TCCATGCATATGTACCCGAA	GGCTGAGAGCAAAGTTCCAC	275	269	260	139	275
1610	chr8	(GA)25	GTAGATGGGGAGAGGAAGGG	CGAGACCAAAAAGAAGAGGAAA	228	250	260	228	258
1611	chr8	(TA)12	TGAATTGAATTGCGCTGAAC	CCCAACGCAACTTGATCACT	202	184	202	194	247
1612	chr8	(AT)12	AAGCTTTGTTTTCCCAGTCG	TCAGCTGAGGCAATAGTGGA	258	236	254	258	242
1613	chr8	(GA)8	CCAGGCAGCAGTTAGAGAGG	CGTTGCAAAAGGATCATGTG	214	234	244	280	214
1614	chr8	(AAC)10	GGTCAACCTAGAAACCTTTTGC	GATGTCCTCTCGACCCTCAA	248	216	223	248	201
1615	chr8	(ATA)39	AAAGCACGTAATCAGCAAAGC	TTCCATTAAAGTAATAAAAAGATGGTT	274	274	167	166	168
1616	chr8	(AT)15	TCTCGCTGGATGATCTTGAA	TCAGAGCAAACGATTTGAAAACT	277	224	256	224	213
1617	chr8	(AT)12	GCTTGCACACAGGCATAAAA	GCGGAGAATATTTCGTAGGG	209	203	212	205	203
1618	chr8	(TC)18	TAACCCCAACCCATCACATC	GGGTTTTGGAAGACATGGTG	148	122	130	124	124
1619	chr8	(ATG)11	CTTCGAAAATCCATGGAACC	TGTGGTAATGATTGCAGGAGA	261	273	273	261	282
1620	chr8	(TA)8	TCGATCATTGAGTTTCGCAC	CAACCAATTTTGGAGGGAGA	276	267	267	276	270
1621	chr8	(GA)9	CTCGCAACACTACTTCGTCG	TCCTCACTCTCTCCTCAGCC	270	273	287	273	270
1622	chr8	(GA)8	CCTCAAGGCACCCAGAAATA	CTCCAGTGGACAAAGCTTCC	268	271	269	268	269
1623	chr8	(TGG)9	TCGTTTTAGGGTGCGTTTTC	CCCAAATTGGAAGAGCAAAA	240	224	234	224	240
1624	chr8	(CCT)20	AACTATAATGCGCCAAAGCG	GAAACCATGGGGTAATCGTG	273	294	273	237	237
1625	chr8	(AC)8	CCAACTCTAGACGTGCACCA	TTGATTGTTGGCTAGGTTCAA	242	242	237	233	233
1626	chr8	(TC)17	CCTTTGTCCTTTGGATGTTGA	AACTGTGAGCGTTGGAGCTT	220	208	220	208	228
1627	chr8	(CAT)13	GTCTGATCATTGGTGCTCCC	GGAGCTATGATGCCCTTCTG	199	172	199	178	172
1628	chr8	(GTT)8	ATCAAGGAACCGCTGCATAC	CCTTCAAGGAGCAGGAATGA	164	165	159	165	164
1629	chr8	(TC)18	TCCATATTCTGGTCCGCTTC	TCGTACCATCATGGGATGTG	270	270	276	270	280
1630	chr8	(AC)12	GGTAAGAATGGCCCATCAAA	TGTAATGTGCAAGGGTGGAA	278	271	278	261	278
1631	chr8	(CT)11	GAAATGCATTGATTCTGAAAAGG	AGAGAGAGGAGCAGTCAGCG	268	268	280	268	274
1632	chr8	(TC)8	GGCCTTGTTTTCCAATAGACC	AAGACAAGGGCGAAGAATTG	274	274	274	276	271
1633	chr8	(GA)15	ATGGAATCCGATTGGGTGTA	CAACCCTTTTCCACTTCCCT	267	247	238	267	267
1634	chr8	(GA)8	AGAGAAGAGAGTGCCCACGA	AAAATTTTCGCTCAAACCCC	244	244	244	271	264
1635	chr8	(CT)9	CGGTCTCCTCTCTCTCTCCA	TCTTCAAATCGCCAAAAACC	260	265	260	261	260
1636	chr8	(AT)18	AGCATGTGAGATGTTGTTGGA	GCAGTTTTCAGCTTTCAGCA	259	259	235	245	259
1637	chr8	(AG)8	CAGCCCCCTAACTGATGAAG	GCGTATTAGGTTTACCGATTCA	252	255	252	296	252
1638	chr8	(AATC)8	ACCAAGTCACCAACCCAGTC	CGGTAGGAGAAGATTTTGCG	251	234	242	251	251
1639	chr8	(TGT)10	GGGCAGCATATACCCAGAAA	ATTTCTCCACCCAGTGAACG	262	262	262	259	247
1640	chr8	(AT)9	CGAAGGGCCATTAAGTTTCA	TAGCCACTCCAGCACTTCCT	244	237	238	244	244
1641	chr8	(CTGAA)8	AGGGTATGTTCTCTTCGGCA	TGCACAAAACATTGGCTGAT	241	226	236	241	241
1642	chr8	(TC)8	CACATCAAATCACTGACCCCT	GGTGCAAAAGATGCCAATTT	249	249	249	222	238
1643	chr8	(TA)9	TTTGGATTTCTCAAGCTCATTT	TGTCTCGGTTTGCGTGTTTA	238	254	238	174	238
1644	chr8	(TA)13	GTAGGAAGTCGGCCAAGTGA	GGTTATGTTGAGGAGGAGCG	233	233	229	176	233
1645	chr8	(AT)10	CCCACAAACATGAGCCCTAT	AAAGGGTCTGGCTCCTGAAT	239	239	231	239	228
1646	chr8	(AG)22	GGATTGGAAGGCTGAATCAA	CAGTTCCCGTCTCCAGTCTC	279	279	279	216	228
1647	chr8	(AGTG)9	AGTGAGGAGTGAGGGGGAGT	GGACTAAAAATGCGCACACA	227	229	227	223	227
1648	chr8	(AT)18	TCACAAGAGGAAATCATCATCC	GTCGTCATCGAGTTTGGACA	278	278	278	197	227
1649	chr8	(ATT)13	GGGAGTGACTTGAAATTGACC	TTCAACCATTCCCATAAGCC	225	225	219	231	225
1650	chr8	(TA)8	CCAGTGTCTCCCCAACAACT	CCCTAAGGGTTCAATGTGGA	219	222	299	219	219
1651	chr8	(AAT)12	AGGGGGAAAGCAAACAAGAG	GGGCTGAGGAGCATACAAAG	219	205	193	219	219
1652	chr8	(GA)9	GTTGAAGTGGGGCGAAGTAG	CGCACAACTCCCTTTCTCTC	226	226	226	220	218
1653	chr8	(GA)21	CATGTTCGCTTTTCTTTTTCG	CCTCCTCTTTCCTCACATGC	206	208	206	220	206
1654	chr8	(TC)13	TTCTGTCCTTGCGTGTTGTC	GGGCGTAGTCTGATGGGTTA	210	200	210	210	202
1655	chr8	(AT)8	AACTCGTTGGACTGTTTCCG	TCATGATAGCAGGGCAATGA	201	201	194	197	201
1656	chr8	(AT)10	AACCCAAACACCCCCATAAT	TGGATTTTTCAAGCCCATTT	272	272	272	189	193
1657	chr8	(AT)13	TCGCATGCATAGGATAAATCA	GATGGGTCCACAACCAAAAA	183	169	114	183	183
1658	chr8	(TC)8	AATTTGTCCAGCCCAAAGAA	CGGCAGCAAAGAAGAAAGTG	228	228	139	228	155
1659	chr8	(TTG)23	AATTGGGTTGTTGGGATTGA	ACAACCACCACAGCAACAAA	170	170	170	173	155
1660	chr8	(TA)15	TACCATAAAGGCACCCTCCA	TTTAAAGCATGCCTTGACAAAA	252	208	252	252	153
1661	chr8	(TA)11	TTGATTGTTACGCACACGCT	GCATGCAATATTCCAAGACA	152	146	144	152	152
1662	chr8	(CAC)8	CCCTTCTCTTCGAGTGTTGC	CAGCAGTAGTGGTGGTGGTG	155	155	155	149	152
1663	chr8	(AT)12	ATTTATCGCGCACACACATA	AACGTCAATTCAACTTCGGG	143	135	143	143	129
1664	chr8	(AT)10	CGCCATTTGACCTTCCTTTA	AAAAAGGTTTGAGGGGAGGA	124	131	313	124	124
1665	chr8	(AC)9	TACAACTCCCTTCAGCACCC	TGCATATTCTTTGGTAATGGCTT	255	253	291	253	291
1666	chr8	(AT)14	TCCAAGAACAGTCCCAAACC	TCGTCGTTGGTGTTAAGAGG	280	304	250	304	250
1667	chr8	(GA)9	CCAGACCTTAGGAGCCACAA	TGACCCCACCATGTATTTGA	259	259	263	259	263
1668	chr8	(ATT)34	TTGACTGAAATTGAGTTGGGG	CTGATTGCATAACCTGTTTGG	263	263	183	183	263
1669	chr8	(TGT)9	TCGATTGAATGGGTCACGTA	TTCCACCAAACCCACTTCTC	262	265	262	265	262
1670	chr8	(AT)16	TTTTAGCGGGATATTGTGGC	GCTCCCGCGACAGAATAATA	257	245	245	257	257
1671	chr8	(TC)8	TTTGTTTTCCTCACCACACG	TCGGAGAGTGAGGAACGAGT	256	256	260	260	256
1672	chr8	(AT)8	GGGGAGAGATCGAGAGAAAGA	TGATTGCATTGATTCCTTCG	256	256	252	252	256
1673	chr8	(CT)8	CTGACACAGATCAGCCCAAA	GGGATCATAATAGGAGCGGC	252	252	252	253	253
1674	chr8	(AT)19	ACTTCCACCCTGTGATTGCT	CAGCACCACCTTCAAAATCA	261	261	251	261	251
1675	chr8	(CT)12	AATGTGCTGCTGTTGAGTGG	TTAAGGGGAGTGGGGAAACT	251	251	242	251	242
1676	chr8	(AT)9	TTGTATTCATATGTTGCTGCTTGTT	AGGAAATGACCGCAATTCAC	237	239	237	237	239
1677	chr8	(TA)8	GGAAACGCACTTAAAACGGA	GAAAAAGTTGTCATCGCACG	237	235	235	237	237
1678	chr8	(GAT)8	CCCAGAAAATGGGGGTAGAT	ATGATGCTCCTCAGACCTGG	245	236	245	245	236
1679	chr8	(AAC)5	TTTGGGCACCACCTTAGTTC	CTCTTGTTTGCTTTCCCCCT	226	223	223	226	226
1680	chr8	(TTG)10	GGGGGAGGTTGAAGATGATT	TCCTTTCTACTGGAGATGGCA	230	221	230	230	221
1681	chr8	(GA)8	AGACCAACGAAGAAGACGGA	CCCTAAATTTCTAACGCCCC	220	226	226	220	220
1682	chr8	(CA)9	AACACGCACTCCTCGAGTCT	TCTTCTTCCTCTCCTTCGCA	216	226	226	216	216
1683	chr8	(GA)9	TGCTGTGTGTTGATGTTGATG	AAGTGGTGACTGGTGAATGC	213	207	213	207	213
1684	chr8	(AT)27	CCATTTCAAAAGAGGACACCA	GGAAGAAGGGGGTAAGGGTT	212	233	212	233	212
1685	chr8	(GATCTT)5	CAACCGTCACAAAAAGCAGA	GCATCATCATCATCGCACAT	196	176	196	176	196
1686	chr8	(GTT)15	TTGACGACATTGCTACCAACA	GATGTGCACAAGCACAACCT	190	190	169	169	190
1687	chr8	(AG)8	CTGATCAGCAACCTGCAAAA	CCTTGAAATCAGGGGAAAGG	188	168	168	188	188
1688	chr8	(ACA)10	AGCCAACACCATTGAGCTTC	AAGCCTTGCAAAAATGCCTA	188	176	188	176	188
1689	chr8	(GA)8	TTTGCGCTTTTGTTTGTCTG	TTACAGAAGGGTTGCGCTTT	183	183	242	242	183
1690	chr8	(TG)18	ATCCCTTGCACTTCAGGTTG	GAGATCTGTCTCCACACGCA	177	177	169	169	177
1691	chr8	(CAC)8	TCACTTAAAGAACCGCCCAC	AACAACAGCACCTGCATCAC	171	165	171	165	171
1692	chr8	(AT)8	CAGATTCCAACTCCGGATGA	GGAGCGTGATTTTTACCCAA	165	165	161	165	161
1693	chr8	(TTCAG)6	GGCCTGTTCTCCCCAACTTA	TGTCAAGAGCTGAACTGAACTGA	131	141	131	131	141
1694	chr8	(AG)6	AGGGTTCTTTGGCTTTTGGT	TGTGCTTGACGTTCTTTTGC	132	130	132	132	130
1695	chr8	(TA)8	GCGGAGAACTATGCACCATT	AATGTCAACCCCAGCTTGTT	275	275	275	275	281
1696	chr8	(TC)8	CCCCTGCCTATAAATTGAGGA	CCAAGGATCTGGGGTGTTTA	272	272	272	272	274
1697	chr8	(AT)10	TCGCATAAAATTCATTCTCATTTC	GCGGTTAACAATGGCCTAAA	244	244	244	244	274
1698	chr8	(AT)10	AAAGGGATTTTAAAGGAGGGC	TTTTGCTCGAAGTGCATCTG	261	261	261	261	259
1699	chr8	(TGT)15	AAGGCATAGCCTCGAAACAA	ATTATGGCCAAACGGATGAA	252	252	252	252	255
1700	chr8	(GGA)9	CGGAATCAACAATGAACAGC	AGCCGTCATGTAGTTGGACC	259	259	259	259	251
1701	chr8	(GGGAAT)8	GGGTGGTTTAAAAGCAGGGT	TCCCATTATTCCAATTCCCA	269	269	269	269	248
1702	chr8	(AG)13	TCAATCAAACAATGCAACAGC	TGGCTTAAAGTATGGGACAAGG	237	237	237	237	239
1703	chr8	(GAT)10	ACGACCTATGAGCGGACATT	CATCATCGTCATCGTCCATC	244	244	244	244	238
1704	chr8	(AG)8	TCAACCAAATGCAACCAAAA	AATTTTGGGATTTGTCAGCG	225	225	225	225	235
1705	chr8	(CTA)10	CATTATCTCCACCGATCAAGC	CGTCTCTAACACCACCACCA	242	242	242	242	230
1706	chr8	(TA)11	TGAAAAGCTAATCAGGTTATGTTGA	TTCGATCTTGAGGGAGGAAG	279	279	279	279	229
1707	chr8	(CT)16	CAGGCCCATTACCTACCCTT	TTCGCCGGAAAATAGAAGTC	235	235	235	235	221
1708	chr8	(TA)6	CCCACATTTTCCCACATTTT	ACGATTTTCATCTTCCGCTG	253	253	253	253	218
1709	chr8	(GTG)9	AAGCAAGGCGAGTTTGAGAA	TCCCAAAACAATCCCAAAAA	215	215	215	215	209
1710	chr8	(AG)8	TAGCCAACACCCAACACTGA	AGTGATTGATTTGGGGCAAG	181	181	181	181	200
1711	chr8	(TA)16	CCACCCTTTTCAAATCCAAA	CGAAATGTGGGAGTTTTTGTG	278	278	278	278	199
1712	chr8	(AT)16	TGCCAATATTGTTGCATTTGA	CGCCAATTTTGCCTAAATAAA	261	261	261	261	198
1713	chr8	(TGA)15	TGATGAGACGAGGAATGCTG	TCCATGAAGACCAGCATCAG	179	179	179	179	182
1714	chr8	(GA)9	CGCAGCATCAATGGTACACT	CCTCACAGTCACATAGCCGA	176	176	176	176	182
1715	chr8	(AT)12	CACGATGATCGATTTACATCTCA	TTTTGGAGGCTTATTTGCTCA	184	184	184	184	144
1716	chr8	(TTA)23	TGGTTTATGCACGCCTTTTA	CAGGCACGTGTGCATAATTT	262	262	262	262	143
1717	chr8	(CT)9	GGGTTTTAATTTCCCTCCCA	ATTCCCGCCGATTTTACTCT	122	122	122	122	118
1718	chr8	(GT)11	TCAAACAAGACCCCACATGA	AATAACACACGCAGACGTGC	256	254	254	256	254
1719	chr8	(AGTAGC)8	TTGGCCATGCAAATATGAAA	TTCCCTTTCCTTTGGTTGTG	238	244	244	238	244
1720	chr8	(AG)13	CCGGAGCATAGTCCAAAGAG	CTGGGATCAGCAACCAAGTT	237	235	237	235	235
1721	chr8	(CT)11	TTCCCAAAAGACGTGAGTGTT	TGATCGGACGTGATGAAGAA	280	280	282	280	280
1722	chr8	(TG)26	TTCTCATGTGATCTTGCCCTT	TCCCCCTGTTGATTTGAAGA	279	279	279	249	279
1723	chr8	(AT)16	TCGCTCCATTTTCTTCAGTG	CGAACAGGCTCAGAGTCTCC	279	279	279	219	279
1724	chr8	(TAT)13	TTCGTCGTCCTAGGTGAAGG	CATCACAGGATCAATAAGGCAA	278	302	278	278	278
1725	chr8	(AT)8	TCCCCTTTCATTTTTCTAGTTTG	GTTCTAACCCCAGCCTCTCC	278	278	278	247	278
1726	chr8	(TCT)58	AACCCCCATAGTCCTCCTTG	TGTTGGGGATGATATGGTGA	277	277	277	172	277
1727	chr8	(TA)9	TGGCACGTTATCAAGTTAGGG	CAAAACCATTCAACGTGCAG	276	276	274	276	276
1728	chr8	(TA)9	TGGAGCCTTTTTGAGAAGAA	GGTGGAAAGAGGGTGTTCAA	276	245	276	276	276
1729	chr8	(CT)12	CGCAAATCACTTGGGGTATT	CGTTGTTCTTCAGATCGTGC	274	274	254	274	274
1730	chr8	(TA)9	TGCGCTGAACTTACTAGTGTGG	CGTTTTCTGGTCTGACCTCG	274	268	274	274	274
1731	chr8	(CT)12	GCCCATTTACAGTTTTTGCC	TTGTGCTTCAAAACTCGACG	273	273	267	273	273
1732	chr8	(TA)36	ACCATGGGAGGAGACATCAC	ATCTGACGCGGAATGCTTAT	270	270	222	270	270
1733	chr8	(AC)8	GGGGTACCACCATGTACTCG	TGTTGGCTAGGTTCAACAAAGA	270	270	270	264	270
1734	chr8	(AT)12	CGAACCCCATTTTGGTATTG	TTTCTTGAAATGGTTTCGGC	269	271	269	269	269
1735	chr8	(AT)10	ATTCTGTTTGCAGTGGGACC	GCTCTATGGAAGCAAGACGG	267	267	265	267	267
1736	chr8	(AT)9	GCGTCAAGCCCATGTAAACT	TCCTCCGTAAATTTGTGGATTT	266	268	266	266	266
1737	chr8	(TA)8	TTTTGAGTTGCAAGTGTAGAATGA	AGGGAGTGGATCTTGTCTCG	266	266	261	266	266
1738	chr8	(TA)8	CGCCATCTCTCAGTGAGTTT	TTTTTGCTGAAAATACCACCA	263	263	261	263	263
1739	chr8	(TA)15	GGGGATCGTTATACTTGGCA	TTTTCAAGGTCACTCGGTCA	263	263	263	170	263
1740	chr8	(AT)9	ATTCCAAGCAACGGACAAAC	GTCCATGTCCGTAGCAGCTT	261	261	244	261	261
1741	chr8	(TA)8	CCTAACCGAAAGACCGGAAT	TCATTTGTTTGGGAGGGAAG	261	261	219	261	261
1742	chr8	(AC)6	TGACTATCCTCGTTACACTTTACG	TGAGGATTGTGGGCCTTATT	259	259	265	259	259
1743	chr8	(TG)9	TGTGTTGAAAGGTGAAAGCC	TCTTGCGTTCCTTACAAGAGC	257	257	289	257	257
1744	chr8	(TA)8	CGGTCGGAGATTTGTAGGAA	GTTTGGAGCATGGCCTCTAC	257	257	220	257	257
1745	chr8	(TA)8	TCTTTGAAGTGGTTCCAGCA	CTTCTCTTCAGGGTGTCCGT	257	253	257	257	257
1746	chr8	(ATA)15	CTGGCTACCTCCAAGTTTCG	GCGACCCTAGGTCAAGTGAA	257	233	257	257	257
1747	chr8	(AAT)10	CCGAGTTTTACCGAAATGGA	TGACAAAATGGACAGCGACT	256	256	256	259	256
1748	chr8	(CA)16	TCTTTGTGACACATGGCAGC	GAATTCCATAGTGTGCCGCT	256	258	256	256	256
1749	chr8	(GA)10	CCCAAGCGAAGTCGATTCTA	GGATGGAGGAGACATGGAAA	255	255	255	247	255
1750	chr8	(TTCT)14	GGATCCAATTGCCTTTTCCT	TGGTGGTGTTTGTGGAGTTG	254	254	232	254	254
1751	chr8	(CTT)5	ACTCGAATTGTGGGTTGAGG	TTATACCGCGGTTTGTACCC	254	254	254	251	254
1752	chr8	(TA)10	TGATCCACCAGATGGACTTG	AACTCACCTAATTAAGGCCAACC	253	253	245	253	253
1753	chr8	(TGG)8	AGGTGTTAGCGACATCGGTC	AGGAAGTAGGACCACCCCTC	253	233	253	253	253
1754	chr8	(AT)26	GGCAATGAAGTGCTGAAGGT	TTTTTCCAGATTGCCAGGAG	253	253	253	217	253
1755	chr8	(AT)8	TGCAATTCAGGACAAAACGA	CGGTTGTCACCATAAAAGGG	250	252	250	250	250
1756	chr8	(TAT)10	GAAGCAGGGAAATTAACCCC	TGGCAACAAACAACAAACAA	246	246	246	255	246
1757	chr8	(CAA)6	CAACCCTCTCTCCTCTTCCC	CGCAACCCTAGATCTGGAAA	246	247	246	246	246
1758	chr8	(TGTA)16	CAAAGGCAAGCAAGGCTAAG	TTCATTCTTCTCCACACCCA	243	243	239	243	243
1759	chr8	(AT)8	TGATGCCTTGAAGCCTAAGT	TTAACACATGCTTTGGTGGC	242	246	242	242	242
1760	chr8	(TG)10	GCCAAGTTGGAACTGGATCT	GCCATCGTCGAAGAAGTTTT	241	250	241	241	241
1761	chr8	(TTATC)9	CCGCTTAATTGCAACTTTTGT	GGCCCAATTTTGTTCAACTT	241	242	241	241	241
1762	chr8	(ATT)5	GACGCTCATTTTGTGAAGCA	AACACCAACACCAACAACGA	240	243	240	240	240
1763	chr8	(TA)8	TGCACGCAATGATGGTTTAC	AATATGCATCCCTCAACCCA	237	237	249	237	237
1764	chr8	(AT)13	TCGTCGGTGGTCTTTCTCTT	AGCGCGTAAATATCATTCTCA	235	235	231	235	235
1765	chr8	(ACC)5	CCAAAACCCAACCACATACC	CACCTTCGATCTGCTCATCA	225	225	225	218	225
1766	chr8	(TAT)21	GGGAAGTTAATGCAGGCAAA	CAACCCGCTAGGTTGAAAAC	225	225	225	210	225
1767	chr8	(TA)10	GCGTGTAAAATCCATTCTCACTT	TCACCCGCCAGATATAGACA	221	221	217	221	221
1768	chr8	(AC)16	TCCTAAGTTCGGGAAATGGA	AAGTGCCGCAAATTTAGGTG	221	189	221	221	221
1769	chr8	(GA)8	GGGTTTGAGAGGTAGGAGGG	CTCGTGGCCCATTTCTTTAC	219	229	219	219	219
1770	chr8	(TG)9	ACGAACCATGCTTTAGCACC	ATTTCCATACCCATGTCGGA	219	219	215	219	219
1771	chr8	(AT)9	CCGAATGCAAAAGTTGGTCT	CCTTCCCCGAACCCTAGTAA	219	219	219	211	219
1772	chr8	(AG)9	TCACCGATTCGTTCCCTAAG	GTCCTTTGATTGCTTTTGGG	210	206	210	210	210
1773	chr8	(TC)29	ACTCCCCACCTTTCAGTCCT	CCCTTCATCGATCCAGAAAA	209	167	209	209	209
1774	chr8	(TC)9	TGCCTCCATTTCTTTTTGTTC	TGAAAAGGTGTGGAGAGATCC	208	208	208	216	208
1775	chr8	(TC)12	CCCTCACACCCCATAGATCA	ATTCATCTCGCTTTCATGGG	204	198	204	204	204
1776	chr8	(TA)8	ATGACTCCTCCCTTGGTGTG	TGAAATGGCCTTTACTTGCAG	199	186	199	199	199
1777	chr8	(ACA)8	CACTTCACAACGATGATGCC	AATTGTGATGATTGAGGTGGA	196	196	176	196	196
1778	chr8	(TA)9	GCAAAAGAACGTCAAGCACA	GAAGGTAGTGAGGGGGCTTT	196	194	196	196	196
1779	chr8	(TA)18	GAACATTTTGGAGGCGACAT	TGGACACATGTCACCCATTT	195	195	121	195	195
1780	chr8	(TG)9	AGGAACTGGAAAGCTTGCTG	ACCACATCGGAAAGGTTGAG	190	188	190	190	190
1781	chr8	(TA)24	TCGCAACCTAATTTGACTTTCA	AAGCATAACCACACACCACG	179	179	264	179	179
1782	chr8	(AT)8	TCTTGTCGTTTGTCGGTTTTT	GCCCACATCGGACTGTTACT	179	179	177	179	179
1783	chr8	(TTA)13	TTCGATTGTACCATGTTGGC	TTTCAACTTTAGGAGTGCCTTTT	174	186	174	174	174
1784	chr8	(AT)15	ATTGAACCAAACGACGGAAA	TCAAATTTTTATTCCCAAATGTAGTT	172	173	172	172	172
1785	chr8	(ATG)9	ACAGGCACAATGTTGTCAGC	GCAGGCGCATAATCATAGGT	167	167	158	167	167
1786	chr8	(AT)8	TGTCAAATGAGTAATTCGGTGG	TTGATTCCATTACACCCCCA	162	166	162	162	162
1787	chr8	(AT)10	CAGACATTAGGGTTTCGATCC	ATCCGCTCACCAAGATATGC	159	159	178	159	159
1788	chr8	(CT)9	GCCCGTATTTTCTTAAAATTGC	GGTGGTTTAAGTGGTGGTGG	156	156	155	156	156
1789	chr8	(TA)16	TTGAGGGTTGAACGCTTTTT	GAAATGTGGGCTTGTGTTTG	156	150	156	156	156
1790	chr8	(GA)6	TGCAACATTCACCTTTTTGC	CCCTTTTTAGGAAAGCTTTTGG	155	155	158	155	155
1791	chr8	(TA)10	TAATCTGATGCGGTTTTCCC	TTATACAACGCGTGCGTGAG	153	151	153	153	153
1792	chr8	(TC)8	AAAGTCGTGGCATCTCTGCT	ATCAACACAAATTCACCGCA	152	152	152	154	152
1793	chr8	(CT)13	AATTGCTGCACTTACCCACC	GACGAGCAAACCTAGATCGC	149	135	149	149	149
1794	chr8	(TA)7	TCTTTAGGAAACGGAGGGAG	TCGTGTGGCTCAGATTCATT	140	140	140	138	140
1795	chr8	(AG)9	TCTTTCGGCGATTAACACAA	TTTCTGAGTAAAGCAGAGAAAAGC	129	129	122	129	129
1796	chr8	(AGTTG)5	AAGTTCAATGCGGCTTGTTT	TGCATAAGCATGAGGGAAAA	128	128	133	128	128
1797	chr8	(TC)13	ACTTGGAAACCCTTTTGCCT	TGGAATCAAACCTTGAAGAACC	173	173	173	315	173
1798	chr8	(GA)8	GCTTTGACTTAAAAATGGGGG	GGGTCCCATGACAAAAAGAG	115	115	115	113	115
1799	chr8	(CT)8	AAAACTCCCCTCTCTCTCGC	CACGAAAATCGTGCTGAGAA	230	230	230	230	226
1800	chr8	(AT)11	TGGGCAAGCACATAAAATGA	TGTCCTTGGGATTGGACTTC	182	182	182	174	182
1801	chr8	(AT)14	CAAACCGGGGACTATTCAAG	TGCTCGTCGTTGGTGTTAAG	269	269	269	257	269
1802	chr8	(TA)25	GTTGAACCAGCCTTCTTTGC	GTTATGTTCTATGGCCGCGT	187	187	187	110	187
1803	chr8	(AAT)48	ATGGCATGTAATGGTTCATTC	TCGTTCTTTCTTTTGTGTTTTGA	255	156	255	255	255
1804	chr8	(TA)9	ATGCCACGAGCTCCTAACTG	TTTGGGTTCTTCAATCCCAC	270	115	270	270	270
1805	chr9	(GAGAA)9	CTTAACACCAACGACGAGCA	GCACCACCACCCTTCTTAGT	262	232	222	283	257
1806	chr9	(CGAGC)8	CATGAAGTCCCACATCGAAA	CGTGATTAGAATTTGCGGCT	190	188	196	170	174
1807	chr9	(TG)71	TGTAGATACTCAAAGAATTCATGCCT	TCTGGGATTATTTTAGATGTTATTCA	272	227	206	220	272
1808	chr9	(AAAG)14	GTTCCTATTTGCGACCAAGC	ACCACTCGACCTTGAAAACG	261	274	265	261	270
1809	chr9	(CA)8	ATACCCACACCCCATCAAGA	CAGAACTCAAACACGGGGAC	239	250	239	229	240
1810	chr9	(CT)8	TCGCCGGTAAGTTTGTCTCT	GGGCAGAAGTAGGAAAGGAGA	237	204	200	233	237
1811	chr9	(CA)8	CATCCTCCACCCATACCTTG	GAATGGATCGCGTATGAGGT	229	229	227	186	228
1812	chr9	(AT)8	TGGGGGTGTTACAAAGTGGT	AGAGCTTGTCACCCCAACAT	188	261	254	260	188
1813	chr9	(AT)32	CAACTCACCACCCGTATGTG	TGGGTCTAGGTTTGGTGAGG	277	266	224	277	176
1814	chr9	(CAT)8	CTTGCCAAGAACCGTCTTTC	GATTGCGGGAAATGAAATGT	181	168	181	171	169
1815	chr9	(AT)9	TCCAATGATGGGAAAAATGG	TTGAGCAATTACCATCCCAA	207	221	207	250	120
1816	chr9	(AG)9	TCGTAAGCTCAAGCTAGAAGCAC	CGCCCCGAAAATTAATAACC	278	269	268	275	269
1817	chr9	(AG)8	TGGGAAAAAGCCAAAGAAAA	GAATGCAAAGGGGAGTCAAA	260	255	256	257	257
1818	chr9	(TG)37	CTGTGTGTATGTGTGCGCTG	TTGCCCCATCATACCCTCTA	269	245	243	243	241
1819	chr9	(CA)13	TTGATCTAACTCATGATCCTTTGC	AGCTGTGATATCATGCGTGG	225	224	224	213	235
1820	chr9	(TG)8	TGCTTCTTGGTTTTTGGAGC	TGAGCTGCTGCATAAGTTGG	265	268	265	261	268
1821	chr9	(TTA)45	GGCTCTGATACGATCCAACC	TGTACTTAATCCAGGCTTCCTCA	261	144	144	190	261
1822	chr9	(AC)14	TGAGCTGCTGCATAAGTTGG	GGCATCAAATAGAAGGGAAAAA	254	202	202	205	254
1823	chr9	(GA)12	ATTTAGCGTGGTTCGGTCAA	TTTTCCCGGATTTTCTTGTG	247	247	242	246	246
1824	chr9	(TA)9	TTGGCATGAACCTCAATCAA	TTGCGTGTTCGAGTCTTCAC	252	241	241	252	245
1825	chr9	(TC)11	CGATAAACACAATCCCCACC	TGCGGAAGTAGGAGAAAGGA	243	252	243	252	235
1826	chr9	(TG)9	TTGTTGGCTAGGTTCAACAAAA	CCAACTCTAGACGTGCACCA	243	243	232	233	233
1827	chr9	(TA)8	ATGGCTATTGGCTGTCGATT	GCCAGCAGGGATTACTTTGA	230	230	234	232	232
1828	chr9	(ATC)8	AATATAGAAATGCGCGGTGC	TGCGGGAAATGAAATGTTTT	278	230	278	265	230
1829	chr9	(AT)17	ATGCATCCATTGCACAAAGA	CAACAAGCAATAACGAGGCA	251	244	230	251	230
1830	chr9	(AT)8	ATTCACTTTCCCCCAAAACC	GCTTCACTTTATCATCCGGG	219	267	229	219	229
1831	chr9	(ATAA)9	GGGTGTGGGATGGGTAAAGT	CCCTCTTTTCGTTTAAGTGCG	242	224	222	242	224
1832	chr9	(GGT)8	ATCCATGACTCACCTCCTCG	TTCATACGAAACTGAAGGCG	183	189	189	183	177
1833	chr9	(TA)17	TCCTTTGGCAAAATTCATCC	TCTCCTCTCCTTTGTTTTCCC	252	213	252	174	174
1834	chr9	(TC)8	ACCCATCACATCACTGACCC	CCGGAATTTTGAGTTTTGGA	134	134	129	132	129
1835	chr9	(AT)14	TTAATTCAGATTTCATATTTTGTGCT	CACGTGGGTTCGAAATGAAT	280	280	280	212	278
1836	chr9	(CT)8	CAATCAGTTGGACGCACATC	GATCGATTTCATCGGTGCTT	270	260	270	295	270
1837	chr9	(TTA)33	TTCAATTATGAATGTGTATGTGTCG	GGTGATTAGAAAATTCAATGCAATA	270	270	240	216	270
1838	chr9	(TC)8	GCAGCAATATAGAGGCCCAA	GTTGTCACCGGCGAGTTATT	266	268	273	266	266
1839	chr9	(AT)10	GCAAGCATTGATCTTTTCCC	TAATTGGTGCCTTTTCGGTC	263	263	248	263	265
1840	chr9	(TG)11	AGCCGAGCTTCTTTGTGTGT	GGTCTCTAGCGTTTAGTCCCG	262	264	262	270	262
1841	chr9	(AT)7	TGAAGCCCTTGATAGGGAAA	TTTTTGTGTGCTCAAACCCA	147	148	147	147	245
1842	chr9	(AT)15	AAAATTTGGTATCATGTTGGAAAGA	CTTTTTGTAAAGGGGCACCA	244	244	272	173	244
1843	chr9	(TTA)40	TTTTTATCGGAAAATCGCTTAAT	CATCTACAAATAGTAGGGTGCATGA	236	158	128	236	236
1844	chr9	(AAC)29	GAACGGTCAAGGAAGCTACG	CATTGCGACTCAACACGAAC	191	191	191	206	236
1845	chr9	(TC)15	AAGCCCAAAAGGAAAACACA	GCGGTGGTGTAAAGTGAAGG	231	231	198	200	231
1846	chr9	(TA)10	ATCAATATCCAAATCCGCCA	TAGGTGTTCTTCTCGCCAGC	271	271	271	273	223
1847	chr9	(GA)9	CACGACAAGGAGGAGGAAAG	AACCCAAAAGGCCAAAACTC	222	218	216	222	222
1848	chr9	(AC)27	AACTGCTCACCAAATGGGTC	AGAACACCACTCAAAGGTTGG	228	228	228	224	220
1849	chr9	(TC)6	GCGCCTCTTAAACACGTCTC	CGCGAAATTGTTGTTTGTTG	250	302	250	250	217
1850	chr9	(TTTGAT)8	GGGGAACGATCAAGCTCATA	GCACCATATCACACATCCCA	207	207	177	213	207
1851	chr9	(TA)15	TTACGACATTTTGCACGACTG	TTTTCCCATATGAAGTGTCACG	212	209	212	212	195
1852	chr9	(GA)8	GTGGCTCAACTTCACCACCT	CGAAGTGGTTGTTGTGATGG	170	171	166	170	170
1853	chr9	(CT)8	CGTCCTTCCTTCTCCCTTCT	AGCATGGCAAAAATTGGAAG	167	171	167	166	167
1854	chr9	(GA)8	TTGGAGGGAGGTTGAAGATG	TTCCAAAACCCAATAAACCG	173	173	169	173	165
1855	chr9	(GA)10	AGAGGAGGGGGTTTAGGGTT	TCCTCTTCCCTCACCTCTCA	155	146	155	149	155
1856	chr9	(AT)11	CAAAGACGACATTCCACATGA	ATTGTAGGAGGAGTTCGCCA	198	198	198	141	153
1857	chr9	(GA)8	GTGATCACCGGTATTTTGGG	ACCCAACCCATCACATCACT	142	142	137	142	140
1858	chr9	(TA)9	CACCTAAAGCCCCACTCTCA	TCTTTTCTCTGCCAATGGGT	191	124	191	191	136
1859	chr9	(AC)12	TGGCAAGTTAAGCTCTCCCT	TGAATAAAATGTGTGTGTGGGG	121	113	114	121	121
1860	chr9	(CT)12	GCCATCCTTATTCCTCCACA	CTTGAAAGAGAGGCGTGACC	208	192	192	192	208
1861	chr9	(GGT)8	CGGGAAAGTCTCATCTCTGG	AGTGCTTCAAGTCTTCCCCA	167	164	164	164	167
1862	chr9	(CAATTT)9	TGCCTTCAATTCAACTTCGAC	TGTTGCAGGGAGAGTACACAG	280	280	280	288	288
1863	chr9	(TGA)8	TCCATCAAAATGTGGTCTGG	TCTCCAACATTCAACTCGACA	275	275	284	275	284
1864	chr9	(AT)12	AAACGCATAATGTCCTCCAAA	CGCAATGTTGCTAAACCTCA	278	262	262	278	278
1865	chr9	(TA)11	TGAGGAAGTACAAGGATAGGTCAA	ATGTCCCAATCCTCCCCTAC	278	276	278	276	278
1866	chr9	(TA)11	AATTCACCAAACCATGCATCT	TTTGGTTGGACACTGATTGC	275	301	275	301	275
1867	chr9	(TTG)8	CCGCCACCTTTTCTCTTTCT	CGACAACAACAAATTCACGA	274	277	274	277	274
1868	chr9	(GA)9	GCTTTAACCCCCGTTACCTC	GAATTCCTTGTCAGCGAACC	271	271	274	274	271
1869	chr9	(AT)9	GGAGCATTCTCATGTGATCTTG	GTTTTTATTTTGCAGGCCCA	267	267	265	267	265
1870	chr9	(AG)14	TGTTGCAATCGCGTAAAAAC	CCTTTGCCCAAGATTGAAGA	271	259	271	271	259
1871	chr9	(GGAG)11	CGGTTTAGAGGGAGGGAGAG	ATTAATGCGTTGCAAAAGCC	257	257	239	239	257
1872	chr9	(AG)8	TTCGCGATACATTCGTTTTG	CAAATTCCGCCTCATTTCAT	259	256	259	259	256
1873	chr9	(TTG)5	GGTTGTTGTTGTGTGTGATGA	TTCAATTATCAACAACCAATTCA	254	257	254	257	254
1874	chr9	(AT)13	ATTAGAGGTTGCTGGCATGG	TGCGGGTATGTAAGAGGAAG	248	236	248	236	248
1875	chr9	(TC)8	CTCACGCCTCACTCCTTCTC	GAGCGACGAAGAAGAGGTTG	248	248	229	229	248
1876	chr9	(TC)8	TCATTTTCCCGAAACACACA	GAGAAGCGCTGGAAATGAAG	247	263	247	263	247
1877	chr9	(TC)11	AACAGGGAAGTGCCAGTGAC	ACCTTACCCTGAACCGACCT	238	238	238	240	240
1878	chr9	(TC)8	CATCCTTGAAATCAGGGGAA	GAGACTTGTGCAACAATGCG	238	238	238	239	239
1879	chr9	(ACC)13	TGGAATCAAGAAAGGGGTTG	GAAGGGGAGGAGATCGACAC	232	202	202	232	232
1880	chr9	(AG)8	GCTGAGTTGAAGCATCGGTT	CTGCTGCATTTGTCTGTGGT	274	226	274	274	226
1881	chr9	(GAT)8	AATGCCTTGCTTTATTCCGA	CACCATGAAGGGCTTTCTGT	220	223	223	220	220
1882	chr9	(CAATGT)8	CCTGTTTCACTGCTTGTGCT	GCGTTGAAGTACCAAATCAAA	240	216	240	240	216
1883	chr9	(GA)9	CAATTGACGCACAAGATTGG	GCGCAAGATAGGCAGAAGAG	209	207	209	209	207
1884	chr9	(GT)43	GACCGGTAATCGGAAGATGA	CTTGTCTCGCCTTAACCTGC	199	143	199	143	199
1885	chr9	(CAC)9	ACCAACTACCCACAACTCCG	AAAGGGCAGAGGGAGAAGAG	182	182	179	179	182
1886	chr9	(GT)7	TGCATGGTGCAAAAAGTCTAA	TGGTAACTACAGACCCATTGACA	181	177	177	181	181
1887	chr9	(TA)9	TTGGTACTTAAGTTGGCCGC	TGATTGTAAATAAGGAAACAAAGAAAA	196	196	196	171	171
1888	chr9	(CTC)8	TTTCCTTCCAATGAGTTGGC	AAAAATGTGGGGAAAGGGAT	167	150	150	167	167
1889	chr9	(AT)12	ATGGCTTCATCTTCTCGCAT	TGAAATCAAGCTCCAAATGGT	162	139	139	162	162
1890	chr9	(TC)8	AGGGATCTCCACCCATCATA	TCTACATATACACGCACCTTGAAA	155	155	153	153	155
1891	chr9	(AT)8	ACGAGTCCATAGTCGGTTGG	AGGCGTTTCAAAAGAGGACA	151	152	151	151	152
1892	chr9	(AT)19	GCAACAAAAGGATAACACACGA	CTGAATTAGGCCAACCCAAA	180	180	150	180	150
1893	chr9	(TA)16	CGCTACCGACCTGATAGCAT	TTGCGTAGAAGAGGGGAAAG	202	202	202	202	309
1894	chr9	(TC)8	CCCAAACCATCACATCACTG	GAAACAGGAGCAGAGGATGC	258	258	258	258	274
1895	chr9	(ATA)13	CACAACCGTCACTTGAGTTCAT	ATGGACGATGTACGATATGACAA	247	247	247	247	268
1896	chr9	(GA)8	TTATTCTCGCATTTTTCCGA	GCAATTTTTATCAGTTGTGGGG	235	235	235	235	237
1897	chr9	(TA)8	GGACGCGTGCAATATTTAAGA	GAAGTTTTGAATTGAACTTTTCTTCT	237	237	237	237	234
1898	chr9	(GTT)11	CGCTCGTGAATTGATTTCCT	CCCTTCAGTGCGAATTCTGT	235	235	235	235	217
1899	chr9	(TC)9	TGCCCATGCTTCTCTCTCTT	AAAGAAACGTGGACGTGGAG	239	239	239	239	215
1900	chr9	(TA)14	CTCATGTGGGCAAATTGGTT	TCGACTCTGGCTTGAACTCC	256	256	256	256	214
1901	chr9	(CTTCCC)8	GGTGGTTTACTGGTGGGAGA	TGAGCTAAACACAAAGGGGC	226	226	226	226	208
1902	chr9	(AG)8	ATCGACATTTTGCAAGACCC	TAACGAATGTTGGCGCTGTA	197	197	197	197	199
1903	chr9	(AT)16	GGATGAAGTTCAGGTGAAAGC	TTGGGTTCGAGTAGGACCAC	266	266	266	266	192
1904	chr9	(GGAG)11	ATGAAATGGAAGTTCGCCTG	ACTCTACTACTCACCGCGCC	225	225	225	225	192
1905	chr9	(AG)19	AGTTACCCAAAGCGCATCAA	CCCCCTCTTTACTCCGTTCT	169	169	169	169	181
1906	chr9	(TC)8	AGACCGAGGATTTCGCCTAT	AGAAGATGGAACCCGGACTT	151	151	151	151	149
1907	chr9	(GGT)8	CAGGGGAATCAGCTAATGGA	TAACCCCTAGGGCAGTGATG	173	173	173	173	147
1908	chr9	(AT)20	TTTGGTAAAAATGACATGAAATTGA	TGATTATTGTTCCGCAAACTG	276	276	276	276	146
1909	chr9	(TA)8	TTAGCACGCATGAAAGGTCA	TTTTTCATTGGAGTTGCATCA	168	168	168	168	129
1910	chr9	(TATAA)16	GGGAACGCACTTAAACGAAA	TCATGCATAGGCATCTCTGG	261	261	261	261	128
1911	chr9	(AT)9	AACCCCAGAGAGAGAGACTCG	AGATTTGTGTTGGATTGGCA	275	271	275	271	271
1912	chr9	(AC)10	TGGGCCTTATGTGGTAGTGG	AAGTGTTCGTGAATGCACCC	250	258	250	258	258
1913	chr9	(AT)10	CCCAATTTTCCTTGCTTTCA	TTCATCGTACTTGGTCACGC	240	240	236	236	236
1914	chr9	(GA)9	TAGGGTTCTTCGTGGTTTGG	TGCTACCATGCTCTTTTTGG	238	236	238	236	236
1915	chr9	(TC)13	ACTGCACACCCCATTCTTTC	GCGTAGCCATTGATGAAGGT	152	152	158	158	158
1916	chr9	(TC)8	TTCACCCAAACCATCTCACA	GTTGGTTCACCCAAATCACC	154	152	152	154	152
1917	chr9	(GA)12	GAGGGAGAGGAGAGGGAGAA	TTTCAAATCCAAAATTGGGC	153	145	153	145	145
1918	chr9	(AT)15	TTGCCAATGTATAATTGTGACC	CTTCCTCCCCTCTTCACACA	280	310	280	280	280
1919	chr9	(TAT)34	CCTGTCTGTATTATGCTATGAAAATTA	TGAAAATGTCGTTGCATTAGC	280	280	199	280	280
1920	chr9	(TA)8	GTGCGCATGTGATTGATTTC	TTGTTGGTAAGAAATCGGCT	280	247	280	280	280
1921	chr9	(TA)11	TGTGGAGATAGCAAATGGAGAA	CAAGCAATTAGCAATTAACAATTAACA	279	298	279	279	279
1922	chr9	(ATT)8	TTGTGGATCAAAGCCATTTACTT	TGAGCCTAATGGCAATTCAC	279	279	279	231	279
1923	chr9	(TAA)9	CAATGCACGGGTCTTACACT	AGGCACTCGTCAACGTAACC	278	278	269	278	278
1924	chr9	(TAT)17	CCAAATAATGGCCTATTCTTCCT	TGCTTTTGACCTAAACCATGTTC	278	278	236	278	278
1925	chr9	(AT)11	GAATTCCAGCGGTACACCAG	CGATTGGAAACATAAAAATTGGA	278	278	278	270	278
1926	chr9	(TTG)23	AAAACTAGGGCTTTGGTGGG	GCAAATTCAAACAAAACAAAACA	276	249	276	276	276
1927	chr9	(ATA)24	CGCAAGTTCTTACCAATTCCA	TGGACGATGTACGCTATGACA	275	242	275	275	275
1928	chr9	(TC)12	CCAGGTTTTCAGGAGATGGT	AGAGGGTGACTCGTCTTCCA	274	274	268	274	274
1929	chr9	(TA)8	CCATCGTTTGGGTTGTAAGC	TCTGTCCCATTATCCATTCCTT	273	273	257	273	273
1930	chr9	(TA)8	GTGATTAAAAATCATTAAAAACCCTT	ATGCAATATGAATTTCGGCT	273	268	273	273	273
1931	chr9	(TTA)13	CGCTAACCGCTACCTCAAAC	CGAATGGTTCTTCATTCCAAA	273	273	273	174	273
1932	chr9	(AC)11	CCAGCTTACCCACACCTTGT	TTACTCTGGTTTGGATCCGC	271	271	273	271	271
1933	chr9	(CAG)8	TGAAGTCCTGCATTTGTTGG	CAATTCGACAACACCACACC	271	268	271	271	271
1934	chr9	(TAA)17	TTCCAACTTTTCTAAGGTCTCAA	TGGATTTGGATTATGAACATGAC	270	270	270	243	270
1935	chr9	(TATGG)9	AAAACAAAAGTGAATGGAGGGA	ACTTATTATTATTCTAGCTGCCAAAAA	269	284	269	269	269
1936	chr9	(TTA)8	ATCACGATTCATGCACCATC	TGAAAAACATGCGGAATCAA	269	269	269	263	269
1937	chr9	(AC)13	CACCACATCTGTCTTGGTGG	TGGTGAAGGAGGGGAGTATG	268	268	268	274	268
1938	chr9	(AC)15	CGTTATTAAACCTGCTTAAAATATAGG	AAAACAAAGCCGAATCAAAA	268	268	268	262	268
1939	chr9	(CT)8	AATCTGAGTTGGATGGTCGG	TCGCGAATCACTTGAACAAA	267	270	267	267	267
1940	chr9	(AT)9	CCGAAGGTTTTAATTTGATTTTTC	ATTTTAACCGCGTCTATTAAATTC	267	265	267	267	267
1941	chr9	(TA)21	CAAACCAAACACTCATAAAGGGA	GGGGGTATCCGGAGAATAAA	267	138	267	267	267
1942	chr9	(GTT)12	CCCCACTAAACCAGCTGAAA	GGGTGGGTCTTCAGAGTGAG	267	267	267	246	267
1943	chr9	(CA)8	GGAACGATCGTCTGCTTCTT	CAACGTGATTTTGTGGTGCT	266	278	266	266	266
1944	chr9	(GAT)12	CACCAGCTCTTCCCTAGTGC	GGACTCCGACCTATATCCCC	265	265	268	265	265
1945	chr9	(TG)35	GTGGTAGGGGGTTGGAGTTT	TGCCAATTTATATGTCAATTTCGT	263	263	279	263	263
1946	chr9	(CA)9	CAATCCCCTGAACATCAACC	TGGGTTCACATGGGAATTTT	263	263	265	263	263
1947	chr9	(TA)8	TCAGTATTACACTGCCATAACGC	TGTCAATTGCTTAGCAGGGG	262	253	262	262	262
1948	chr9	(AT)23	TCCTAGTTCTGTTGGGATTGC	AACCACATGCCTAAAGATAACCA	261	261	288	261	261
1949	chr9	(GA)9	AAATTGCCTAACAACACCGC	TCCTTCTCGAACCATCCAAC	261	259	261	261	261
1950	chr9	(TA)11	TGACACCCCAGTCATAATGC	TGCTGCCCATTTTCTTCTCT	260	260	249	260	260
1951	chr9	(AG)10	GTGCATCAGAATTTTGCCCT	GGTTTGCATGCGTTACAATTT	258	258	258	254	258
1952	chr9	(TC)15	CCAATCTCCCTCGCAAAATA	TGATGTTGGCACTAATTGCTC	257	257	251	257	257
1953	chr9	(AT)13	TTTGTTATTCCACTTCGTTCCA	AAAACTGACCTTAACTTTTTCACAA	254	254	256	254	254
1954	chr9	(AT)19	TATCCATTAGGCAATGCACG	CCTTCTACTTGCCCTTGTGG	253	253	298	253	253
1955	chr9	(AG)8	AAGCCAACCGTGGTATTCTG	GTTTCACGGCTAGTGAAGGC	252	254	252	252	252
1956	chr9	(GTG)11	CGACTTGTGGTGGAGGTTTT	CCATCCTCCTGCTGTCTCTC	251	251	260	251	251
1957	chr9	(GTT)8	TTGTTTTTCGACGAGGAAGG	TCATCACCATCAAAATCGGA	251	245	251	251	251
1958	chr9	(GA)12	AGAAGCGGAGGAGGATGATT	GACTAGGTGGCCCAAACCTT	250	250	236	250	250
1959	chr9	(AT)10	ACATGGCAATCCTATGTGGC	TGGTTGCCCTCCAATTTTTA	250	246	250	250	250
1960	chr9	(CT)8	GACGGTTTCCTACATTGCGT	TCCGACCCTATACGAAGCAC	248	248	248	245	248
1961	chr9	(ACC)9	GGACCACTTTGGAAGTGCAT	GCCACCTTCTTCTCAACTGG	248	248	248	245	248
1962	chr9	(CTTCCC)8	TTGAAAGAGGAGGGGTGTTG	GCTCCCCATTGTTGGTTAAA	247	247	253	247	247
1963	chr9	(TA)21	TATCAGGTGAACCGGCTTTC	CCATGCAGTTGGCAATTATG	247	247	223	247	247
1964	chr9	(AG)8	GGTTCACCAAAGTGGCAAGT	ATGATCAGGCCCGTCTTATG	246	246	248	246	246
1965	chr9	(AC)11	CACACACACAATAAATGGCCT	CATATTGCTGCGCTTTTGAA	245	245	115	245	245
1966	chr9	(TA)8	TGGGAGTGTTCAGACATGTTTAT	TCATGAGCTTGTTAAGCACTTTG	244	126	244	244	244
1967	chr9	(TG)8	TAAAGGAAGGCACCTAGCCA	ATCGTCCGGGCCTAATAACT	243	236	243	243	243
1968	chr9	(ATT)10	ATCCCCTCCAATGTGAAACA	CAATGAGAAAATTGAAGCCGA	242	227	242	242	242
1969	chr9	(AAT)9	TGATTTTTGATGTTCTTAATCTATGAC	TTAGAGGGGCATTAGGGGTT	242	242	242	222	242
1970	chr9	(TC)12	TTTGGTTAGCCTTCTGGCTC	CCAATGCATTTCCAATTTCC	241	237	241	241	241
1971	chr9	(CT)12	TGAAACAACTACACGCATCCT	GCTCGTTGCATTTCCTTTCT	240	240	248	240	240
1972	chr9	(GA)10	AAGCGAACCATGGAACTGTC	CTATCTCTCTCACGCAGCCC	240	238	240	240	240
1973	chr9	(AAT)10	TGAGTAGATCAAGGTGTAAAAGATCC	TCCATAACAGACTGTCTAACGAGG	239	229	239	239	239
1974	chr9	(GT)9	CTCCTCAGAGTTCTCGTCGG	ACCCGCATAACACCAAACTC	239	239	239	237	239
1975	chr9	(AT)18	GCCACATGCAGGTCTACAAC	GGAATTGGAATTGGAATTGTG	237	238	237	237	237
1976	chr9	(CAG)11	TCCAATAATGGTAGCCAGCC	CATCATCATCATCTTCCCCC	237	237	237	234	237
1977	chr9	(TA)11	TGCGTGAGAAGCATCAAAAC	TACCATCTTGGAATGACGCC	236	236	231	236	236
1978	chr9	(CT)16	TCATTCAGCGCTCGAGTAGAT	GAACCCCTTGATGCAAGAAA	235	229	235	235	235
1979	chr9	(TA)8	CCAAGAATCCAAGCTCCAAG	ACCATCCCCTACGCCTTAAC	235	235	235	229	235
1980	chr9	(TTA)23	TTGCATTTCAAAAATTCTTATTTCA	ACGTCTCAGGCAATTTACGG	234	234	207	234	234
1981	chr9	(AGA)13	GCCGCAGCAATAATTAGAGG	AGGCGTTGCTAGGATGACAC	231	231	231	255	231
1982	chr9	(GAA)12	GAGGAATAAAACGGTGCGAG	CTCCTCTTTGCAGGAGGTTG	230	230	236	230	230
1983	chr9	(AG)13	AAACCCGAGAAGGAAAAGGA	CCCACAAACTCTCACAACTCC	224	224	224	227	224
1984	chr9	(TC)9	CCGATTTTACCGTCGATCAT	TGATCCGTGAACATAAAACAGG	221	221	221	216	221
1985	chr9	(TA)10	TGATGCTCGAAGTCCTGTTG	TTCTTTGCATCGACAACCAC	217	207	217	217	217
1986	chr9	(GA)14	CTCGTGGTAGCTGTTGGTGA	AAACTAACCGGTCAAACCCC	210	210	216	210	210
1987	chr9	(TA)12	TGTCGGGAGCATATGGTAAA	AAATTCTCATATTGACTTGCACAC	210	210	175	210	210
1988	chr9	(AC)10	GGACCGGCAGCAAGTTAATA	TCACCACATGAGTGGTTCTCA	209	209	209	240	209
1989	chr9	(ATA)18	CTTGAAACGGCACACTCTCA	AATTTTTCAACCCGAAACCC	209	217	209	209	209
1990	chr9	(GA)10	TGAGGAAAGGATTAGCGGAA	CTGAATGCGTCACAAACCAC	209	209	216	209	209
1991	chr9	(CT)9	TCCCAACGGCTTTCTTTATTT	GCGACGAAGATGGAAAGAGA	205	205	242	205	205
1992	chr9	(TC)8	AGGTGTTGAAAACACAGGGC	AAGAAGATGGAACCCGGACT	200	200	198	200	200
1993	chr9	(AC)8	TCGGAGATGCATACAAACCTC	TCTTTGTTTAGGCGTGGCTT	195	193	195	195	195
1994	chr9	(TA)14	TGGCAGCATGACATTTGTTT	TGCTTTATTGTAGCCCCGAC	194	194	179	194	194
1995	chr9	(AT)13	AACCAAACATGCAGCAAAAA	ATGCTTGAAAGAGGGCTTTG	192	192	188	192	192
1996	chr9	(AT)20	TGCCATCATGACATTTGTTTG	GCCTTCGGTGACTGAAAATG	192	192	192	184	192
1997	chr9	(ATCAG)5	GACGAATCAAACAAGATCCCA	TCAACTATGGCTATGTTTAGTTCACC	191	191	191	206	191
1998	chr9	(AAC)8	TGAATGGTGGTGTGCAAGTT	CTGATGAGTCCAAGCTGCTG	191	191	185	191	191
[truncated: 29 more rows]
